# Supplementary material for: What do adult outpatients included in clinical trials know about the investigational drugs being assessed: A cross-sectional study in France
Source: PLoS One. 2019 Aug 13;14(8):e0220383. doi: 10.1371/journal.pone.0220383 (PMC6692008; doi:10.1371/journal.pone.0220383)
Supplement: S3 File — (XLS) [file pone.0220383.s003.xls]

## Sheet: DATA
Number	Centre	Sponsor	Sponsorship	Sponsorship_Details	StudyCode	Number of IMP	Disease or indication	Medical department	Duration of the treatment	Phase	Participant	Blinding	IMP packaging	Gender	Date of birth	Age	Level of education	Previous participation in a CT	Q1	Q2	Q3	Q4	Q5	Q6	Q7	Q8	TOTAL	Obs_Francophone	Obs_Brochure	Obs_Prescription_form	Obs_Label	Obs_Other_information_source	Obs_Other_detail	Obs_wich_document	Label_2Criteria	IMP labeling type	Language	Prescription_2Criteria	Prescription_3Criteria	Prescription_form_type	Interviewer	Date
1	Nantes	Condidential	Pharmaceutical company		Condidential	1	Multiple myeloma	Condidential	> 1 week	III	Patient	Open-label	Commercial	Man	Condidential	Condidential	I	YES	1	1	1	0	0	0	0	0	3	YES	NA	YES	YES	NO	NA	Prescription form	NO	Only label	Label not in FR	YES	YES	non specific	Pharmacy resident	Confidential
2	Nantes	Condidential	Pharmaceutical company		Condidential	1	Multiple myeloma	Condidential	> 1 week	III	Patient	Open-label	Commercial	Man	Condidential	Condidential	II	NO	1	1	0	0	0	1	1	0	4	YES	NA	YES	NO	NO	NA	Prescription form	NO	Only label	Label not in FR	YES	YES	non specific	Pharmacy resident	Confidential
3	Nantes	Condidential	Pharmaceutical company		Condidential	1	Lymphoma	Condidential	> 1 week	III	Patient	Double-blinded	Clinical trial packaging	Man	Condidential	Condidential	V	NO	1	0	1	1	0	1	1	0	5	YES	NO	YES	YES	YES	IMP	Don't know	NO	Label and booklet	Front-of-pack label in ENG and booklet FR	YES	YES	Specific	Pharmacist	Confidential
4	Nantes	Condidential	Other sponsor	Health institution, or medical association	Condidential	1	HIV	Condidential	> 1 week	III	Patient	Double-blinded	Clinical trial packaging	Man	Condidential	Condidential	II	NO	1	1	1	1	1	1	1	0	7	YES	NO	NO	NO	NO	NA	NA	NO	Label and booklet	Front-of-pack label in ENG and booklet FR	YES	YES	Specific	Pharmacy resident	Confidential
5	Nantes	Condidential	Other sponsor	Health institution, or medical association	Condidential	1	HIV	Condidential	> 1 week	III	Healthy volunteer	Double-blinded	Clinical trial packaging	Man	Condidential	Condidential	V	NO	1	0	0	1	1	1	1	0	5	YES	NA	YES	NO	NO	NA	Prescription form	NO	Only label	Label in FR	NO	NO	Specific	Pharmacy resident	Confidential
6	Nantes	Condidential	Pharmaceutical company		Condidential	1	Basal cell carcinoma	Condidential	> 1 week	II	Patient	Double-blinded	Clinical trial packaging	Woman	Condidential	Condidential	III	NO	1	0	0	1	1	1	1	0	5	YES	NO	NO	YES	NO	NA	Label	YES	Label and booklet	Front-of-pack label in ENG and booklet FR	YES	NO	Specific	Pharmacy resident	Confidential
7	Nantes	Condidential	Pharmaceutical company		Condidential	1	Multiple myeloma	Condidential	> 1 week	I	Patient	Open-label	Clinical trial packaging	Woman	Condidential	Condidential	V	YES	0	0	1	1	1	0	0	0	3	YES	NA	YES	YES	NO	NA	Prescription form	YES	Only label	Label FR and other languages	YES	YES	non specific	Pharmacy resident	Confidential
8	Nantes	Condidential	Pharmaceutical company		Condidential	1	Neuralgia	Condidential	> 1 week	III	Patient	Double-blinded	Clinical trial packaging	Man	Condidential	Condidential	V	NO	1	0	1	1	1	1	0	0	5	YES	NO	NO	NO	NO	NA	NA	NO	Label and booklet	Front-of-pack label in ENG and booklet FR	NO	NO	Specific	Pharmacy resident	Confidential
9	Nantes	Condidential	Pharmaceutical company		Condidential	1	Hodgkin disease	Condidential	> 1 week	II	Patient	Open-label	Clinical trial packaging	Man	Condidential	Condidential	III	NO	1	1	1	0	1	0	0	0	4	YES	NA	YES	YES	NO	NA	Don't know	NO	Only label	Label FR and other languages	YES	YES	Specific	Pharmacy resident	Confidential
10	Nantes	Condidential	Pharmaceutical company		Condidential	1	Lymphoma	Condidential	> 1 week	III	Patient	Double-blinded	Clinical trial packaging	Man	Condidential	Condidential	III	NO	1	1	1	0	0	0	1	0	4	YES	NO	NO	NO	NO	NA	Don't know	NO	Label and booklet	Front-of-pack label in ENG and booklet FR	YES	YES	Specific	Pharmacy resident	Confidential
11	Reims	Condidential	Other sponsor	Hospital	Condidential	1	Bullous pemphigoid	Condidential	> 1 week	III	Patient	Double-blinded	Commercial	Man	Condidential	Condidential	VI	NO	1	0	1	1	0	0	0	0	3	YES	NA	NO	NO	NO	NA	NA	YES	Only label	Label in FR	NO	NO	non specific	Pharmacist	Confidential
12	Reims	Condidential	Other sponsor	Hospital	Condidential	1	Kidney transplantation	Condidential	> 1 week	III	Patient	Open-label	Clinical trial packaging	Man	Condidential	Condidential	V	NO	1	0	1	1	1	1	1	1	7	YES	NO	YES	YES	NO	NA	Prescription form	YES	Only label	Label in FR	YES	YES	non specific	Pharmacist	Confidential
13	Reims	Condidential	Pharmaceutical company		Condidential	1	Neoplasm metastasis, liver	Condidential	> 1 week	III	Patient	Open-label	Commercial	Woman	Condidential	Condidential	IV	NO	1	1	0	1	1	1	1	1	7	YES	NA	YES	YES	NO	NA	Prescription form	NO	Only label	Label in FR	YES	YES	non specific	Pharmacist	Confidential
14	Nantes	Condidential	Other sponsor	Health institution, or medical association	Condidential	1	HIV	Condidential	> 1 week	III	Healthy volunteer	Double-blinded	Clinical trial packaging	Man	Condidential	Condidential	I	NO	1	0	1	1	1	1	1	1	7	YES	NA	YES	YES	YES	Sponsor document	Prescription form	NO	Only label	Label in FR	NO	NO	Specific	Pharmacy resident	Confidential
15	Nantes	Condidential	Pharmaceutical company		Condidential	1	Basal cell carcinoma	Condidential	> 1 week	II	Patient	Double-blinded	Clinical trial packaging	Man	Condidential	Condidential	V	NO	1	0	1	1	1	1	1	0	6	YES	NO	NO	YES	NO	NA	Label	YES	Label and booklet	Front-of-pack label in ENG and booklet FR	YES	NO	Specific	Pharmacist	Confidential
16	Reims	Condidential	Other sponsor	Hospital	Condidential	1	Colorectal cancer	Condidential	> 1 week	II	Patient	Open-label	Clinical trial packaging	Man	Condidential	Condidential	V	YES	1	1	0	1	1	1	0	0	5	YES	NA	NO	NO	NO	NA	Don't know	YES	Only label	Label FR and other languages	YES	YES	non specific	Pharmacist	Confidential
17	Poitiers	Condidential	Pharmaceutical company		Condidential	1	Diabetes mellitus	Condidential	> 1 week	III	Patient	Double-blinded	Clinical trial packaging	Man	Condidential	Condidential	VI	NO	1	0	1	0	1	1	1	0	5	YES	NO	YES	NO	NO	NA	Prescription form	NO	Label and booklet	Front-of-pack label in ENG and booklet FR	YES	NO	Specific	Pharmacy resident	Confidential
18	Poitiers	Condidential	Pharmaceutical company		Condidential	1	Diabetes mellitus	Condidential	> 1 week	III	Patient	Double-blinded	Clinical trial packaging	Man	Condidential	Condidential	VI	NO	1	0	1	1	1	1	1	1	7	YES	NO	NO	NO	NO	NA	NA	NO	Label and booklet	Front-of-pack label in ENG and booklet FR	YES	NO	Specific	Pharmacy resident	Confidential
19	Nantes	Condidential	Other sponsor	Health institution, or medical association	Condidential	1	HIV	Condidential	> 1 week	III	Healthy volunteer	Double-blinded	Clinical trial packaging	Man	Condidential	Condidential	V	NO	1	1	1	1	1	1	1	1	8	YES	NA	NO	NO	NO	NA	NA	NO	Only label	Label in FR	NO	NO	Specific	Pharmacy student	Confidential
20	Nantes	Condidential	Pharmaceutical company		Condidential	1	Lymphoma	Condidential	> 1 week	III	Patient	Open-label	Clinical trial packaging	Man	Condidential	Condidential	III	NO	1	0	0	0	1	1	1	1	5	YES	NO	NO	NO	NO	NA	NA	NO	Label and booklet	Front-of-pack label in ENG and booklet FR	YES	YES	non specific	Pharmacy resident	Confidential
21	Cochin	Condidential	Other sponsor	Hospital	Condidential	1	Gastrointestinal endoscopy	Condidential	< 1 week	III	Patient	Open-label	Commercial	Woman	Condidential	Condidential	V	YES	1	1	1	1	1	1	1	1	8	YES	NA	YES	NO	NO	NA	Prescription form	NO	Only label	Label in FR	NO	NO	Specific	Pharmacist	Confidential
22	Cochin	Condidential	Pharmaceutical company		Condidential	1	Rheumatoid arthritis	Condidential	> 1 week	III	Patient	Open-label	Clinical trial packaging	Man	Condidential	Condidential	II	YES	1	0	1	1	1	1	1	1	7	YES	NO	YES	YES	NO	NA	Prescription form	NO	Label and booklet	Front-of-pack label in ENG and booklet FR	NO	NO	Specific	Pharmacist	Confidential
23	Cochin	Condidential	Pharmaceutical company		Condidential	3	Hepatitis	Condidential	> 1 week	III	Patient	Double-blinded	Clinical trial packaging	Man	Condidential	Condidential	IV	NO	1	0.33	1	0.66	0.33	0.33	0	1	4.65	YES	NO	NO	NO	YES	Sponsor document	NA	NO	Label and booklet	Front-of-pack label in ENG and booklet FR	YES	YES	Specific	Pharmacist	Confidential
24	Cochin	Condidential	Other sponsor	Hospital	Condidential	1	Gastrointestinal endoscopy	Condidential	< 1 week	III	Patient	Open-label	Commercial	Man	Condidential	Condidential	IV	YES	1	1	1	1	0	0	1	1	6	YES	NA	NO	YES	YES	Sponsor document	Don't know	NO	Only label	Label in FR	NO	NO	Specific	Pharmacist	Confidential
25	Cochin	Condidential	Pharmaceutical company		Condidential	3	Hepatitis	Condidential	> 1 week	III	Patient	Double-blinded	Clinical trial packaging	Man	Condidential	Condidential	I	NO	1	1	1	1	0	0	0.33	1	5.33	YES	NO	NO	NO	NO	NA	NA	NO	Label and booklet	Front-of-pack label in ENG and booklet FR	YES	YES	Specific	Pharmacist	Confidential
26	Cochin	Condidential	Other sponsor	Hospital	Condidential	1	Gastrointestinal endoscopy	Condidential	< 1 week	III	Patient	Open-label	Commercial	Woman	Condidential	Condidential	II	YES	1	0	1	1	0	1	1	1	6	YES	NO	NO	NO	NO	NA	NA	NO	Only label	Label in FR	NO	NO	Specific	Pharmacist	Confidential
27	Reims	Condidential	Other sponsor	Hospital	Condidential	1	Colorectal cancer	Condidential	> 1 week	II	Patient	Open-label	Clinical trial packaging	Man	Condidential	Condidential	VI	NO	1	1	1	1	1	1	0	1	7	YES	NA	NO	NO	NO	NA	NA	YES	Only label	Label FR and other languages	YES	YES	non specific	Pharmacist	Confidential
28	Poitiers	Condidential	Pharmaceutical company		Condidential	1	Diabetes mellitus	Condidential	> 1 week	III	Patient	Double-blinded	Clinical trial packaging	Woman	Condidential	Condidential	III	NO	1	1	1	1	1	1	1	1	8	YES	NO	YES	NO	NO	NA	Prescription form	NO	Only label	Front-of-pack label in ENG and booklet FR	YES	NO	Specific	Pharmacist	Confidential
29	Reims	Condidential	Other sponsor	Hospital	Condidential	1	Multiple sclerosis	Condidential	> 1 week	III	Patient	Double-blinded	Clinical trial packaging	Woman	Condidential	Condidential	V	NO	1	0	0	1	1	0	1	0	4	YES	NA	NO	YES	NO	NA	Label	NO	Only label	Label in FR	YES	YES	Specific	Pharmacist	Confidential
30	Nantes	Condidential	Pharmaceutical company		Condidential	1	Multiple myeloma	Condidential	> 1 week	III	Patient	Open-label	Commercial	Man	Condidential	Condidential	VI	NO	1	1	1	1	0	0	0	1	5	YES	NA	NO	NO	NO	NA	NA	NO	Only label	Label not in FR	YES	YES	non specific	Pharmacy resident	Confidential
31	Nantes	Condidential	Pharmaceutical company		Condidential	1	Lymphoma	Condidential	> 1 week	III	Patient	Open-label	Clinical trial packaging	Woman	Condidential	Condidential	VI	NO	1	1	0	0	1	1	1	0	5	YES	NO	YES	YES	NO	NA	Don't know	NO	Label and booklet	Front-of-pack label in ENG and booklet FR	YES	YES	non specific	Pharmacy resident	Confidential
32	Nantes	Condidential	Other sponsor	Hospital	Condidential	1	Pre-eclampsia	Condidential	> 1 week	III	Patient	Open-label	Commercial	Woman	Condidential	Condidential		YES	1	0	1	1	1	1	1	1	7	YES	NA	NO	NO	NO	NA	NA	YES	Only label	Label in FR	YES	YES	Specific	Pharmacy resident	Confidential
33	Nantes	Condidential	Pharmaceutical company		Condidential	1	Lymphoma	Condidential	> 1 week	III	Patient	Open-label	Clinical trial packaging	Woman	Condidential	Condidential	VI	NO	1	0	0	1	1	1	0	0	4	YES	NO	YES	YES	NO	NA	Don't know	NO	Label and booklet	Front-of-pack label in ENG and booklet FR	YES	YES	non specific	Pharmacy resident	Confidential
34	Angers	Condidential	Other sponsor	Hospital	Condidential	1	Smoking cessation	Condidential	> 1 week	IV	Patient	Double-blinded	Clinical trial packaging	Man	Condidential	Condidential	V	NO	1	0	0	1	0	1	1	1	5	YES	NA	YES	NO	NO	NA	Prescription form	YES	Only label	Label in FR	YES	YES	Specific	Pharmacy student	Confidential
35	Angers	Condidential	Pharmaceutical company		Condidential	1	Diabetes mellitus	Condidential	> 1 week	III	Patient	Double-blinded	Clinical trial packaging	Man	Condidential	Condidential	III	NO	1	1	1	1	1	1	1	1	8	YES	NO	NO	YES	NO	NA	Label	NO	Label and booklet	Front-of-pack label in ENG and booklet FR	YES	NO	Specific	Pharmacy resident	Confidential
36	Angers	Condidential	Pharmaceutical company		Condidential	1	Diabetes mellitus	Condidential	> 1 week	III	Patient	Double-blinded	Clinical trial packaging	Woman	Condidential	Condidential	VI	NO	1	0	1	1	1	1	0	1	6	YES	NO	NO	NO	NO	NA	NA	NO	Label and booklet	Front-of-pack label in ENG and booklet FR	YES	NO	Specific	Pharmacy technician	Confidential
37	Nantes	Condidential	Other sponsor	Hospital	Condidential	1	Liver cirrhosis	Condidential	> 1 week	III	Patient	Double-blinded	Clinical trial packaging	Man	Condidential	Condidential	VI	NO	0	0	1	1	1	1	1	0	5	YES	NA	NO	NO	NO	NA	NA	YES	Only label	Label in FR	YES	YES	Specific	Pharmacy resident	Confidential
38	Nantes HGRL	Condidential	Pharmaceutical company		Condidential	1	Hypercholesterolemia	Condidential	> 1 week	III	Patient	Double-blinded	Clinical trial packaging	Man	Condidential	Condidential	IV	YES	1	1	1	1	1	1	1	0	7	YES	NO	NO	YES	NO	NA	Label	YES	Label and booklet	Front-of-pack label in ENG and booklet FR	YES	YES	non specific	Pharmacy resident	Confidential
39	Angers	Condidential	Pharmaceutical company		Condidential	1	Diabetes mellitus	Condidential	> 1 week	III	Patient	Double-blinded	Clinical trial packaging	Woman	Condidential	Condidential	VI	NO	1	0	1	1	1	1	0	1	6	YES	NO	NO	NO	NO	NA	NA	NO	Label and booklet	Front-of-pack label in ENG and booklet FR	YES	NO	Specific	Pharmacy technician	Confidential
40	Nantes	Condidential	Pharmaceutical company		Condidential	2	Lymphoma	Condidential	> 1 week	I	Patient	Open-label	Clinical trial packaging	Woman	Condidential	Condidential	V	NO	1	0	1	0	0	0	0.5	1	3.5	YES	NA	NO	NO	NO	NA	NA	NO	Only label	Label in FR	YES	YES	Specific	Pharmacist	Confidential
41	Nantes	Condidential	Other sponsor	Hospital	Condidential	1	Liver cirrhosis	Condidential	> 1 week	III	Patient	Double-blinded	Clinical trial packaging	Man	Condidential	Condidential	V	YES	0	0	1	1	0	1	0	0	3	YES	NA	NO	NO	NO	NA	NA	YES	Only label	Label in FR	YES	YES	Specific	Pharmacy resident	Confidential
42	Nantes	Condidential	Pharmaceutical company		Condidential	1	Multiple myeloma	Condidential	> 1 week	I	Patient	Open-label	Clinical trial packaging	Man	Condidential	Condidential	VI	NO	1	0	1	1	1	0	1	0	5	YES	NA	YES	NO	NO	NA	Prescription form	YES	Only label	Label FR and other languages	YES	YES	non specific	Pharmacy resident	Confidential
43	Angers	Condidential	Pharmaceutical company		Condidential	1	Diabetes mellitus	Condidential	> 1 week	III	Patient	Double-blinded	Clinical trial packaging	Woman	Condidential	Condidential	V	YES	1	0	0	1	1	1	1	1	6	YES	NO	NO	NO	NO	NA	NA	NO	Label and booklet	Front-of-pack label in ENG and booklet FR	YES	NO	Specific	Pharmacy technician	Confidential
44	Reims	Condidential	Pharmaceutical company		Condidential	1	Neoplasm metastasis, liver	Condidential	> 1 week	III	Patient	Open-label	Commercial	Man	Condidential	Condidential	VI	NO	1	1	1	1	1	1	1	0	7	YES	NA	YES	YES	NO	NA	Label	NO	Only label	Label in FR	YES	YES	non specific	Pharmacist	Confidential
45	Nantes	Condidential	Pharmaceutical company		Condidential	1	Ulcerative colitis	Condidential	> 1 week	III	Patient	Double-blinded	Clinical trial packaging	Man	Condidential	Condidential	VI	NO	1	0	0	1	1	1	0	1	5	YES	NO	NO	NO	NO	NA	Label	NO	Label and booklet	Front-of-pack label in ENG and booklet FR	YES	NO	non specific	Pharmacist	Confidential
46	Reims	Condidential	Pharmaceutical company		Condidential	2	Melanoma	Condidential	> 1 week	III	Patient	Open-label	Clinical trial packaging	Woman	Condidential	Condidential	VI	NO	0	0	0	1	0	0	0	0	1	YES	NA	YES	NO	NO	NA	Prescription form	NO	Only label	Front-of-pack label in ENG and booklet FR	YES	NO	Specific	Pharmacist	Confidential
47	Nantes	Condidential	Pharmaceutical company		Condidential	1	Lymphoid leukemia	Condidential	> 1 week	III	Patient	Open-label	Clinical trial packaging	Man	Condidential	Condidential	II	YES	1	1	0	1	0	1	0	1	5	YES	NO	YES	NO	YES	Sponsor document	Don't know	NO	Label and booklet	Front-of-pack label in ENG and booklet FR	YES	YES	non specific	Pharmacy resident	Confidential
48	Angers	Condidential	Other sponsor	Hospital	Condidential	1	Sleep apnea	Condidential	> 1 week	III	Patient	Double-blinded	Clinical trial packaging	Woman	Condidential	Condidential	VI	YES	1	1	1	1	1	0	1	0	6	YES	NA	NO	NO	NO	NA	NA	YES	Only label	Label in FR	YES	YES	Specific	Pharmacy resident	Confidential
49	Nantes	Condidential	Pharmaceutical company		Condidential	1	Melanoma	Condidential	> 1 week	II	Patient	Open-label	Clinical trial packaging	Woman	Condidential	Condidential	V	NO	1	0	1	1	1	1	0	0	5	YES	NO	NO	NO	NO	NA	NA	YES	Label and booklet	Front-of-pack label in ENG and booklet FR	YES	NO	Specific	Pharmacist	Confidential
50	Nantes	Condidential	Other sponsor	Health institution, or medical association	Condidential	1	HIV	Condidential	> 1 week	III	Healthy volunteer	Double-blinded	Clinical trial packaging	Man	Condidential	Condidential	I	NO	1	1	1	1	1	1	1	0	7	YES	NA	NO	YES	NO	NA	Label	NO	Only label	Label in FR	NO	NO	Specific	Pharmacy resident	Confidential
51	Nantes	Condidential	Other sponsor	Hospital	Condidential	1	Myeloid leukemia	Condidential	> 1 week	II	Patient	Open-label	Clinical trial packaging	Woman	Condidential	Condidential		NO	0	1	1	1	1	1	0	0	5	YES	NO	YES	YES	NO	NA	Don't know	NO	Label and booklet	Front-of-pack label in ENG and booklet FR	YES	YES	non specific	Pharmacy resident	Confidential
52	Nantes HGRL	Condidential	Pharmaceutical company		Condidential	1	Hypercholesterolemia	Condidential	> 1 week	III	Patient	Double-blinded	Clinical trial packaging	Man	Condidential	Condidential	III	NO	1	0	1	1	1	1	1	0	6	YES	NO	NO	NO	YES	Blister	Don't know	YES	Label and booklet	Front-of-pack label in ENG and booklet FR	NO	NO	Specific	Pharmacy resident	Confidential
53	Nantes	Condidential	Other sponsor	Hospital	Condidential	1	HIV	Condidential	> 1 week	III	Patient	Open-label	Clinical trial packaging	Man	Condidential	Condidential	V	NO	1	1	1	1	1	1	1	0	7	YES	NA	NO	YES	NO	NA	Label	YES	Only label	Label in FR	YES	NO	Specific	Pharmacy resident	Confidential
54	Nantes	Condidential	Pharmaceutical company		Condidential	1	Multiple myeloma	Condidential	> 1 week	II	Patient	Open-label	Clinical trial packaging	Man	Condidential	Condidential		NO	1	0	1	1	1	1	1	0	6	YES	NA	YES	YES	NO	NA	Prescription form	YES	Label and booklet	Front-of-pack label in ENG and booklet FR	YES	YES	non specific	Pharmacy technician	Confidential
55	Reims	Condidential	Pharmaceutical company		Condidential	1	Multiple sclerosis	Condidential	> 1 week	IV	Patient	Open-label	Clinical trial packaging	Woman	Condidential	Condidential	IV	NO	1	1	1	1	1	1	1	1	8	YES	NO	NO	NO	NO	NA	NA	NO	Label and booklet	Front-of-pack label in ENG and booklet FR	NO	NO	Specific	Pharmacist	Confidential
56	Reims	Condidential	Other sponsor	Hospital	Condidential	1	Kidney transplantation	Condidential	> 1 week	III	Patient	Open-label	Commercial	Man	Condidential	Condidential	III	NO	1	1	1	1	1	1	1	1	8	YES	NA	NO	NO	NO	NA	NA	YES	Only label	Label in FR	YES	NO	Specific	Pharmacist	Confidential
57	Nantes	Condidential	Other sponsor	Hospital	Condidential	1	HIV	Condidential	> 1 week	III	Patient	Open-label	Clinical trial packaging	Woman	Condidential	Condidential	IV	NO	1	1	1	1	1	1	1	1	8	YES	NA	YES	NO	NO	NA	Prescription form	YES	Only label	Label in FR	YES	NO	Specific	Pharmacist	Confidential
58	Nantes	Condidential	Other sponsor	Hospital	Condidential	1	HIV	Condidential	> 1 week	III	Patient	Open-label	Clinical trial packaging	Man	Condidential	Condidential	III	NO	0	0	0	1	1	1	1	1	5	YES	NA	NO	NO	NO	NA	NA	YES	Only label	Label in FR	YES	NO	Specific	Pharmacy resident	Confidential
59	Nantes	Condidential	Other sponsor	Hospital	Condidential	1	HIV	Condidential	> 1 week	III	Patient	Open-label	Clinical trial packaging	Man	Condidential	Condidential		NO	1	1	1	1	1	1	1	1	8	YES	NA	YES	NO	NO	NA	Prescription form	YES	Only label	Label in FR	YES	NO	Specific	Pharmacy technician	Confidential
60	Reims	Condidential	Pharmaceutical company		Condidential	1	Multiple sclerosis	Condidential	> 1 week	IV	Patient	Open-label	Clinical trial packaging	Woman	Condidential	Condidential	V	NO	1	1	1	1	1	1	0	0	6	YES	NO	NO	NO	YES	Sponsor document	Don't know	NO	Label and booklet	Front-of-pack label in ENG and booklet FR	NO	NO	Specific	Pharmacist	Confidential
61	Nantes HGRL	Condidential	Pharmaceutical company		Condidential	1	Diabetes mellitus	Condidential	> 1 week	III	Patient	Double-blinded	Clinical trial packaging	Woman	Condidential	Condidential	VI	NO	1	1	1	1	1	1	1	1	8	YES	NO	YES	YES	NO	NA	Prescription form	NO	Label and booklet	Front-of-pack label in ENG and booklet FR	YES	NO	Specific	Pharmacy resident	Confidential
62	Reims	Condidential	Pharmaceutical company		Condidential	1	Multiple sclerosis	Condidential	> 1 week	IV	Patient	Open-label	Clinical trial packaging	Woman	Condidential	Condidential	V	NO	1	0	1	1	1	1	0	0	5	YES	NO	NO	NO	NO	NA	NA	NO	Label and booklet	Front-of-pack label in ENG and booklet FR	NO	NO	Specific	Pharmacist	Confidential
63	Reims	Condidential	Pharmaceutical company		Condidential	1	Multiple sclerosis	Condidential	> 1 week	IV	Patient	Open-label	Clinical trial packaging	Man	Condidential	Condidential	V	NO	1	0	1	1	1	1	0	1	6	YES	NO	NO	NO	NO	NA	NA	NO	Label and booklet	Front-of-pack label in ENG and booklet FR	NO	NO	Specific	Pharmacist	Confidential
64	Dijon	Condidential	Pharmaceutical company		Condidential	1	Lymphoma	Condidential	> 1 week	II	Patient	Open-label	Clinical trial packaging	Man	Condidential	Condidential	III	NO	1	1	1	1	0	1	1	0	6	YES	YES	YES	NO	NO	NA	Prescription form	YES	Label and booklet	Front-of-pack label FR and booklet FR	YES	YES	non specific	Pharmacy resident	Confidential
65	Nantes	Condidential	Other sponsor	Hospital	Condidential	1	HIV	Condidential	> 1 week	III	Patient	Simple-blinded	Clinical trial packaging	Man	Condidential	Condidential	III	NO	1	1	1	1	1	1	1	1	8	YES	NA	YES	YES	NO	NA	Prescription form	YES	Only label	Label in FR	YES	NO	Specific	Pharmacy technician	Confidential
66	Nantes HGRL	Condidential	Pharmaceutical company		Condidential	1	Diabetes mellitus	Condidential	> 1 week	III	Patient	Double-blinded	Clinical trial packaging	Woman	Condidential	Condidential	VI	NO	1	1	1	1	1	1	1	1	8	YES	NO	NO	YES	NO	NA	Prescription form	NO	Label and booklet	Front-of-pack label in ENG and booklet FR	YES	NO	Specific	Pharmacy resident	Confidential
67	CHR Orléans	Condidential	Other sponsor	Hospital	Condidential	1	Pre-eclampsia	Condidential	> 1 week	IV	Patient	Double-blinded	Clinical trial packaging	Woman	Condidential	Condidential	III	NO	0	1	1	1	1	1	1	0	6	YES	NA	NO	NO	NO	NA	NA	NO	Only label	Label in FR	YES	YES	Specific	Pharmacist	Confidential
68	CHR Orléans	Condidential	Pharmaceutical company		Condidential	1	Ventricular fibrillation	Condidential	> 1 week	IV	Patient	Open-label	Clinical trial packaging	Man	Condidential	Condidential	VI	NO	1	1	1	1	0	1	1	0	7	YES	NO	YES	YES	NO	NA	Prescription form	NO	Label and booklet	Front-of-pack label in ENG and booklet FR	YES	YES	non specific	Pharmacist	Confidential
69	CHR Orléans	Condidential	Other sponsor	Hospital	Condidential	1	Acute coronary syndrome	Condidential	> 1 week	IV	Patient	Open-label	Clinical trial packaging	Woman	Condidential	Condidential	IV	NO	1	0	1	1	0	1	1	0	5	YES	NA	YES	NO	YES	Sponsor document	Prescription form	NO	Only label	Label in FR	YES	YES	non specific	Pharmacist	Confidential
70	CHR Orléans	Condidential	Other sponsor	Hospital	Condidential	1	Pre-eclampsia	Condidential	> 1 week	IV	Patient	Double-blinded	Clinical trial packaging	Woman	Condidential	Condidential	IV	NO	0	1	1	1	1	1	1	0	6	YES	NA	NO	NO	NO	NA	NA	NO	Only label	Label in FR	YES	YES	Specific	Pharmacist	Confidential
71	CHR Orléans	Condidential	Pharmaceutical company		Condidential	1	Benign prostatic hyperplasia	Condidential	> 1 week	IV	Patient	Double-blinded	Clinical trial packaging	Man	Condidential	Condidential	II	NO	1	1	1	1	1	1	1	0	7	YES	NO	YES	NO	NO	NA	Prescription form	NO	Label and booklet	Front-of-pack label not FR and brochure FR	YES	NO	non specific	Pharmacist	Confidential
72	CHR Orléans	Condidential	Pharmaceutical company		Condidential	1	Benign prostatic hyperplasia	Condidential	> 1 week	IV	Patient	Double-blinded	Clinical trial packaging	Man	Condidential	Condidential	III	NO	1	1	1	1	1	1	0	0	6	YES	NO	YES	NO	NO	na	Prescription form	NO	Label and booklet	Front-of-pack label not FR and brochure FR	YES	NO	non specific	Pharmacist	Confidential
73	CHR Orléans	Condidential	Other sponsor	Hospital	Condidential	1	Pre-eclampsia	Condidential	> 1 week	IV	Patient	Double-blinded	Clinical trial packaging	Woman	Condidential	Condidential	V	NO	1	0	1	1	1	1	1	0	6	YES	NA	NO	NO	NO	NA	NA	NO	Only label	Label in FR	YES	YES	Specific	Pharmacist	Confidential
74	CHR Orléans	Condidential	Other sponsor	Hospital	Condidential	1	Pre-eclampsia	Condidential	> 1 week	IV	Patient	Double-blinded	Clinical trial packaging	Woman	Condidential	Condidential	VI	NO	0	0	1	1	1	1	1	1	6	YES	NA	YES	YES	NO	NA	Label	NO	Only label	Label in FR	YES	YES	Specific	Pharmacist	Confidential
75	CHR Orléans	Condidential	Other sponsor	Hospital	Condidential	1	Pre-eclampsia	Condidential	> 1 week	IV	Patient	Double-blinded	Clinical trial packaging	Woman	Condidential	Condidential	II	NO	1	0	1	1	1	1	1	0	6	YES	NA	NO	NO	NO	NA	NA	NO	Only label	Label in FR	YES	YES	Specific	Pharmacist	Confidential
76	CHR Orléans	Condidential	Pharmaceutical company		Condidential	1	Benign prostatic hyperplasia	Condidential	> 1 week	IV	Patient	Double-blinded	Clinical trial packaging	Man	Condidential	Condidential	VI	NO	1	0	1	1	1	1	1	0	6	YES	NO	NO	NO	NO	NA	Prescription form	NO	Label and booklet	Front-of-pack label not FR and brochure FR	YES	NO	non specific	Pharmacist	Confidential
77	CHR Orléans	Condidential	Other sponsor	Hospital	Condidential	1	Acute coronary syndrome	Condidential	> 1 week	IV	Patient	Open-label	Clinical trial packaging	Woman	Condidential	Condidential	VI	NO	1	0	1	1	1	1	1	0	6	YES	NA	NO	NO	NO	NA	NA	NO	Only label	Label in FR	YES	NO	non specific	Pharmacist	Confidential
78	Saint-Louis	Condidential	Pharmaceutical company		Condidential	1	Lymphoma	Condidential	> 1 week	I	Patient	Double-blinded	Clinical trial packaging	Man	Condidential	Condidential	V	NO	1	0	0	0	0	0	0	0	1	YES	NO	NO	NO	NO	NA	NA	NO	Label and booklet	Front-of-pack label in ENG and booklet FR	YES	NO	Specific	Pharmacist	Confidential
79	Dijon	Condidential	Pharmaceutical company		Condidential	1	Lymphoma	Condidential	> 1 week	III	Patient	Double-blinded	Clinical trial packaging	Man	Condidential	Condidential	III	NO	1	0	1	1	1	1	1	0	6	YES	YES	YES	YES	NO	NA	Prescription form	NO	Label and booklet	Front-of-pack label in ENG and booklet FR	YES	YES	Specific	Pharmacist	Confidential
80	Nantes	Condidential	Other sponsor	Health institution, or medical association	Condidential	1	HIV	Condidential	> 1 week	III	Healthy volunteer	Double-blinded	Clinical trial packaging	Man	Condidential	Condidential	I	NO	1	1	1	1	1	1	1	1	8	YES	NA	YES	YES	NO	NA	Label	NO	Only label	Label in FR	NO	NO	Specific	Pharmacy resident	Confidential
81	Cochin	Condidential	Pharmaceutical company		Condidential	2	Hepatitis	Condidential	> 1 week	III	Patient	Double-blinded	Clinical trial packaging	Man	Condidential	Condidential	III	NO	1	0.5	0.5	1	1	1	1	1	7	YES	NO	YES	YES	YES	Sponsor document	Don't know	NO	Only label	Label FR and other languages	YES	YES	Specific	Pharmacist	Confidential
82	Cochin	Condidential	Pharmaceutical company		Condidential	2	Hepatitis	Condidential	> 1 week	III	Patient	Double-blinded	Clinical trial packaging	Woman	Condidential	Condidential	III	NO	1	0	0	0	0	0	0	1	2	YES	NO	NO	NO	NO	NA	NA	NO	Only label	Label FR and other languages	YES	YES	Specific	Pharmacist	Confidential
83	Cochin	Condidential	Pharmaceutical company		Condidential	1	Hepatitis	Condidential	> 1 week	II	Patient	Open-label	Clinical trial packaging	Man	Condidential	Condidential	IV	NO	1	1	1	1	1	1	1	0	7	YES	NO	YES	NO	NO	NA	Prescription form	NO	Label and booklet	Front-of-pack label in ENG and booklet FR	YES	NO	Specific	Pharmacist	Confidential
84	Cochin	Condidential	Pharmaceutical company		Condidential	1	Hepatitis	Condidential	> 1 week	II	Patient	Open-label	Clinical trial packaging	Woman	Condidential	Condidential	III	NO	1	0	1	1	1	1	1	1	7	YES	NO	NO	NO	YES	Internet	NA	NO	Label and booklet	Front-of-pack label in ENG and booklet FR	YES	NO	Specific	Pharmacist	Confidential
85	Nantes	Condidential	Other sponsor	Health institution, or medical association	Condidential	1	Myelodysplastic syndrome	Condidential	> 1 week	II	Patient	Open-label	Clinical trial packaging	Man	Condidential	Condidential		NO	0	0	0	1	0	1	1	1	4	YES	NA	YES	YES	NO	NA	Don't know	NO	Only label	Front-of-pack label in ENG and booklet FR	YES	YES	Specific	Pharmacist	Confidential
86	Nantes	Condidential	Pharmaceutical company		Condidential	2	HIV	Condidential	> 1 week	II	Patient	Open-label	Clinical trial packaging	Man	Condidential	Condidential	III	NO	1	0	1	1	1	1	1	0	6	YES	NO	YES	YES	NO	NA	Prescription form	NO	Label and booklet	Front-of-pack label not FR and brochure FR	YES	NO	Specific	Pharmacy resident	Confidential
87	Dijon	Condidential	Other sponsor	Hospital	Condidential	1	Multiple myeloma	Condidential	> 1 week	II	Patient	Open-label	Clinical trial packaging	Man	Condidential	Condidential	III	YES	1	1	1	1	1	1	1	1	8	YES	NA	YES	NO	NO	NA	Prescription form	NO	Only label	Label in FR	YES	NO	non specific	Pharmacy resident	Confidential
88	Angers	Condidential	Pharmaceutical company		Condidential	1	Dry eye syndrome	Condidential	> 1 week	IV	Patient	Simple-blinded	Clinical trial packaging	Woman	Condidential	Condidential	VI	NO	1	1	1	1	1	1	1	1	8	YES	NA	NO	YES	NO	NA	Label	YES	Only label	Label in FR	YES	YES	Specific	Pharmacy resident	Confidential
89	Limoges	Condidential	Pharmaceutical company		Condidential	1	Hepatitis	Condidential	> 1 week	III	Patient	Double-blinded	Clinical trial packaging	Woman	Condidential	Condidential	III	NO	1	1	1	1	1	1	1	1	8	YES	NO	YES	YES	NO	NA	Prescription form	NO	Label and booklet	Front-of-pack label in ENG and booklet FR	YES	NO	Specific	Pharmacist	Confidential
90	Limoges	Condidential	Pharmaceutical company		Condidential	1	Hepatitis	Condidential	> 1 week	III	Patient	Double-blinded	Clinical trial packaging	Woman	Condidential	Condidential	VI	NO	1	1	1	1	1	1	0	1	7	YES	NO	YES	YES	YES	Sponsor document	Prescription form	NO	Label and booklet	Front-of-pack label in ENG and booklet FR	YES	NO	Specific	Pharmacist	Confidential
91	Cochin	Condidential	Pharmaceutical company		Condidential	1	Hepatitis	Condidential	> 1 week	II	Patient	Open-label	Clinical trial packaging	Man	Condidential	Condidential	V	YES	1	0	1	1	1	1	1	0	6	YES	NO	YES	YES	NO	NA	Prescription form	NO	Label and booklet	Front-of-pack label in ENG and booklet FR	YES	NO	Specific	Pharmacist	Confidential
92	Cochin	Condidential	Pharmaceutical company		Condidential	2	Hepatitis	Condidential	> 1 week	III	Patient	Double-blinded	Clinical trial packaging	Man	Condidential	Condidential	VI	NO	1	0	1	1	1	1	1	0	6	YES	NO	YES	NO	NO	NA	Prescription form	NO	Only label	Label FR and other languages	YES	YES	Specific	Pharmacy resident	Confidential
93	Nantes	Condidential	Pharmaceutical company		Condidential	1	Hodgkin disease	Condidential	> 1 week	II	Patient	Open-label	Clinical trial packaging	Woman	Condidential	Condidential	III	YES	1	1	1	1	1	1	1	1	8	YES	NA	NO	NO	NO	NA	NA	NO	Only label	Label FR and other languages	YES	YES	Specific	Pharmacist	Confidential
94	Cochin	Condidential	Other sponsor	Hospital	Condidential	1	Infertility	Condidential	> 1 week	III	Patient	Double-blinded	Clinical trial packaging	Man	Condidential	Condidential	IV	YES	1	1	1	1	1	1	1	1	8	YES	NA	YES	NO	NO	NA	Prescription form	NO	Only label	Label in FR	YES	YES	Specific	Pharmacist	Confidential
95	Dijon	Condidential	Other sponsor	Hospital	Condidential	1	Multiple myeloma	Condidential	> 1 week	II	Patient	Open-label	Commercial	Man	Condidential	Condidential	III	YES	1	1	1	1	1	0	1	1	7	YES	NA	YES	NO	NO	NA	Prescription form	NO	Only label	Label in FR	YES	YES	non specific	Pharmacy resident	Confidential
96	Nantes	Condidential	Pharmaceutical company		Condidential	2	HIV	Condidential	> 1 week	III	Patient	Double-blinded	Clinical trial packaging	Man	Condidential	Condidential	III	YES	1	1	1	1	1	1	1	1	8	YES	NO	YES	NO	NO	NA	Prescription form	YES	Label and booklet	Front-of-pack label in ENG and booklet FR	YES	NO	Specific	Pharmacy resident	Confidential
97	Nantes	Condidential	Pharmaceutical company		Condidential	2	HIV	Condidential	> 1 week	III	Patient	Double-blinded	Clinical trial packaging	Man	Condidential	Condidential	V	NO	1	1	1	1	1	1	1	1	8	YES	NO	NO	NO	NO	NA	NA	YES	Label and booklet	Front-of-pack label in ENG and booklet FR	YES	NO	Specific	Pharmacy resident	Confidential
98	Montpellier	Condidential	Pharmaceutical company		Condidential	1	Heart disease	Condidential	> 1 week	II	Patient	Double-blinded	Clinical trial packaging	Man	Condidential	Condidential	VI	YES	1	0	0	1	1	0	0	0	3	YES	NO	NO	NO	NO	NA	NA	NO	Label and booklet	Front-of-pack label in ENG and booklet FR	YES	YES	Specific	Pharmacist	Confidential
99	Montpellier	Condidential	Pharmaceutical company		Condidential	1	Arthritis	Condidential	> 1 week	III	Patient	Double-blinded	Clinical trial packaging	Woman	Condidential	Condidential	IV	YES	1	1	1	1	1	1	0	1	7	YES	NO	NO	NO	NO	NA	NA	NO	Label and booklet	Front-of-pack label in ENG and booklet FR	YES	NO	Specific	Pharmacist	Confidential
100	Montpellier	Condidential	Pharmaceutical company		Condidential	1	Arthritis	Condidential	> 1 week	III	Patient	Double-blinded	Clinical trial packaging	Woman	Condidential	Condidential	III	YES	1	1	1	1	1	0	0	0	5	YES	NO	NO	YES	NO	NA	Label	NO	Label and booklet	Front-of-pack label in ENG and booklet FR	YES	NO	Specific	Pharmacist	Confidential
101	Montpellier	Condidential	Pharmaceutical company		Condidential	1	Arthritis	Condidential	> 1 week	III	Patient	Open-label	Clinical trial packaging	Woman	Condidential	Condidential	VI	NO	1	1	1	1	1	1	0	0	6	YES	NO	YES	NO	NO	NA	Prescription form	NO	Label and booklet	Front-of-pack label in ENG and booklet FR	YES	NO	Specific	Pharmacy resident	Confidential
102	Montpellier	Condidential	Pharmaceutical company		Condidential	1	HIV	Condidential	> 1 week	III	Patient	Double-blinded	Clinical trial packaging	Man	Condidential	Condidential	V	NO	1	0	1	1	1	1	1	1	7	YES	NO	YES	NO	NO	NA	Prescription form	NO	Label and booklet	Front-of-pack label in ENG and booklet FR	YES	NO	Specific	Pharmacist	Confidential
103	Montpellier	Condidential	Pharmaceutical company		Condidential	1	HIV	Condidential	> 1 week	III	Patient	Double-blinded	Clinical trial packaging	Man	Condidential	Condidential	III	NO	1	1	1	1	1	1	1	1	8	YES	NO	YES	NO	NO	NA	Prescription form	NO	Label and booklet	Front-of-pack label in ENG and booklet FR	YES	NO	Specific	Pharmacy resident	Confidential
104	Montpellier	Condidential	Pharmaceutical company		Condidential	1	HIV	Condidential	> 1 week	III	Patient	Double-blinded	Clinical trial packaging	Man	Condidential	Condidential	IV	NO	1	0	1	1	1	1	1	0	6	YES	NO	NO	NO	NO	NA	NA	NO	Label and booklet	Front-of-pack label in ENG and booklet FR	YES	NO	Specific	Pharmacist	Confidential
105	Limoges	Condidential	Pharmaceutical company		Condidential	1	Hepatitis	Condidential	> 1 week	III	Patient	Double-blinded	Clinical trial packaging	Man	Condidential	Condidential	III	NO	1	1	1	1	0	1	1	1	7	YES	NO	YES	YES	NO	NA	Label	NO	Label and booklet	Front-of-pack label in ENG and booklet FR	YES	NO	Specific	Pharmacist	Confidential
106	Nantes	Condidential	Pharmaceutical company		Condidential	2	HIV	Condidential	> 1 week	III	Patient	Double-blinded	Clinical trial packaging	Man	Condidential	Condidential	VI	NO	1	0	1	1	1	1	1	0	6	YES	NO	NO	NO	NO	NA	NA	YES	Label and booklet	Front-of-pack label in ENG and booklet FR	YES	NO	Specific	Pharmacist	Confidential
107	Le Mans	Condidential	Other sponsor	Hospital	Condidential	1	Myelodysplastic syndrome	Condidential	> 1 week	II	Patient	Open-label	Clinical trial packaging	Woman	Condidential	Condidential	IV	NO	1	0	1	1	0	1	0	1	5	YES	NO	YES	YES	NO	NA	Prescription form	NO	Label and booklet	Label in FR	YES	YES	Specific	Pharmacy resident	Confidential
108	Nantes	Condidential	Pharmaceutical company		Condidential	2	HIV	Condidential	> 1 week	III	Patient	Double-blinded	Clinical trial packaging	Man	Condidential	Condidential	III	YES	1	0	1	1	1	1	1	0	6	YES	NO	NO	NO	NO	NA	NA	YES	Label and booklet	Front-of-pack label in ENG and booklet FR	YES	NO	Specific	Pharmacist	Confidential
109	Cochin	Condidential	Pharmaceutical company		Condidential	2	Hepatitis	Condidential	> 1 week	III	Patient	Double-blinded	Clinical trial packaging	Woman	Condidential	Condidential	IV	NO	1	0.5	0.5	0.5	0.5	0.5	1	0	4.5	YES	NO	NO	NO	NO	NA	NA	NO	Only label	Label FR and other languages	YES	YES	Specific	Pharmacist	Confidential
110	Cochin	Condidential	Pharmaceutical company		Condidential	2	Hepatitis	Condidential	> 1 week	III	Patient	Double-blinded	Clinical trial packaging	Man	Condidential	Condidential	IV	NO	1	1	1	1	1	1	1	1	8	YES	NO	NO	NO	NO	NA	NA	NO	Only label	Label FR and other languages	YES	YES	Specific	Pharmacist	Confidential
111	Cochin	Condidential	Pharmaceutical company		Condidential	1	Hepatitis	Condidential	> 1 week	II	Patient	Open-label	Clinical trial packaging	Man	Condidential	Condidential	I	NO	1	0	1	1	1	1	1	0	6	YES	NO	NO	NO	NO	NA	NA	NO	Label and booklet	Front-of-pack label in ENG and booklet FR	YES	NO	Specific	Pharmacist	Confidential
112	Cochin	Condidential	Pharmaceutical company		Condidential	2	Hepatitis	Condidential	> 1 week	III	Patient	Double-blinded	Clinical trial packaging	Man	Condidential	Condidential	I	NO	1	0.5	0.5	1	0	0	1	1	5	YES	NO	NO	NO	NO	NA	NA	NO	Only label	Label FR and other languages	YES	YES	Specific	Pharmacist	Confidential
113	Rennes	Condidential	Other sponsor	Hospital	Condidential	1	Myeloid leukemia	Condidential	> 1 week	II	Patient	Open-label	Clinical trial packaging	Man	Condidential	Condidential		NO	1	0	0	1	0	0	1	1	4	YES	NO	YES	YES	NO	NA	Label	NO	Label and booklet	Front-of-pack label in ENG and booklet FR	YES	YES	Specific	Pharmacy resident	Confidential
114	Rennes	Condidential	Other sponsor	Hospital	Condidential	1	Multiple myeloma	Condidential	> 1 week	II	Patient	Open-label	Clinical trial packaging	Man	Condidential	Condidential	V	YES	1	1	1	1	1	0	1	1	7	YES	NA	NO	NO	NO	NA	NA	NO	Only label	Label in FR	YES	YES	Specific	Pharmacy resident	Confidential
115	Rennes	Condidential	Other sponsor	Hospital	Condidential	1	Myeloid leukemia	Condidential	> 1 week	II	Patient	Open-label	Clinical trial packaging	Man	Condidential	Condidential	V	NO	1	1	1	1	1	0	1	1	7	YES	NO	YES	YES	NO	NA	Label	NO	Label and booklet	Front-of-pack label in ENG and booklet FR	YES	YES	Specific	Pharmacy resident	Confidential
116	Rennes	Condidential	Other sponsor	Hospital	Condidential	1	Myeloid leukemia	Condidential	> 1 week	II	Patient	Open-label	Clinical trial packaging	Woman	Condidential	Condidential		NO	1	0	1	1	1	0	1	1	6	YES	NO	NO	YES	NO	NA	Label	NO	Label and booklet	Front-of-pack label in ENG and booklet FR	YES	YES	Specific	Pharmacy resident	Confidential
117	Rennes	Condidential	Other sponsor	Hospital	Condidential	1	Myeloid leukemia	Condidential	> 1 week	II	Patient	Open-label	Clinical trial packaging	Man	Condidential	Condidential	III	NO	1	1	1	1	1	0	1	0	6	YES	NO	NO	NO	NO	NA	NA	NO	Label and booklet	Front-of-pack label in ENG and booklet FR	YES	YES	Specific	Pharmacy resident	Confidential
118	Bordeaux	Condidential	Other sponsor	Hospital	Condidential	1	Liver cancer	Condidential	> 1 week	II	Patient	Open-label	Clinical trial packaging	Man	Condidential	Condidential	V	NO	1	1	1	1	1	1	1	0	6	YES	NO	YES	YES	NO	NA	Label	NO	Label and booklet	Front-of-pack label in ENG and booklet FR	NO	NO	Specific	Pharmacist	Confidential
119	Bordeaux	Condidential	Pharmaceutical company		Condidential	1	Hepatitis	Condidential	> 1 week	III	Patient	Double-blinded	Clinical trial packaging	Woman	Condidential	Condidential	IV	NO	1	0	1	1	0	1	1	0	5	YES	NO	YES	YES	NO	NA	Prescription form	NO	Label and booklet	Front-of-pack label in ENG and booklet FR	YES	NO	Specific	Pharmacist	Confidential
120	Bordeaux	Condidential	Pharmaceutical company		Condidential	1	Hepatitis	Condidential	> 1 week	III	Patient	Double-blinded	Clinical trial packaging	Man	Condidential	Condidential	V	NO	1	0	1	1	1	1	1	1	6	YES	NO	NO	YES	NO	NA	NA	NO	Label and booklet	Front-of-pack label in ENG and booklet FR	YES	NO	Specific	Pharmacist	Confidential
121	Bordeaux	Condidential	Pharmaceutical company		Condidential	1	Hepatitis	Condidential	> 1 week	III	Patient	Double-blinded	Clinical trial packaging	Woman	Condidential	Condidential	III	NO	1	1	1	1	1	1	1	0	6	YES	NO	YES	YES	NO	NA	Prescription form	NO	Label and booklet	Front-of-pack label in ENG and booklet FR	YES	NO	Specific	Pharmacist	Confidential
122	Bordeaux	Condidential	Pharmaceutical company		Condidential	1	Hepatitis	Condidential	> 1 week	III	Patient	Double-blinded	Clinical trial packaging	Woman	Condidential	Condidential	V	NO	1	0	1	1	1	1	1	0	5	YES	NO	NO	NO	NO	NA	NA	NO	Label and booklet	Front-of-pack label in ENG and booklet FR	YES	NO	Specific	Pharmacist	Confidential
123	Bordeaux	Condidential	Pharmaceutical company		Condidential	1	Hepatitis	Condidential	> 1 week	III	Patient	Double-blinded	Clinical trial packaging	Man	Condidential	Condidential	I	NO	1	0	1	1	1	1	1	0	5	YES	NO	NO	YES	NO	NA	NA	NO	Label and booklet	Front-of-pack label in ENG and booklet FR	YES	NO	Specific	Pharmacist	Confidential
124	Bordeaux	Condidential	Pharmaceutical company		Condidential	1	Hepatitis	Condidential	> 1 week	III	Patient	Double-blinded	Clinical trial packaging	Man	Condidential	Condidential	V	NO	1	0	1	1	1	1	1	1	6	YES	NO	NO	YES	NO	NA	NA	NO	Label and booklet	Front-of-pack label in ENG and booklet FR	YES	NO	Specific	Pharmacist	Confidential
125	Reims	Condidential	Pharmaceutical company		Condidential	1	Multiple sclerosis	Condidential	> 1 week	IV	Patient	Open-label	Clinical trial packaging	Man	Condidential	Condidential	III	NO	1	1	1	1	1	0	1	1	6	YES	NO	NO	NO	NO	NA	NA	NO	Label and booklet	Front-of-pack label in ENG and booklet FR	NO	NO	Specific	Pharmacist	Confidential
126	Reims	Condidential	Pharmaceutical company		Condidential	1	Multiple sclerosis	Condidential	> 1 week	IV	Patient	Open-label	Clinical trial packaging	Woman	Condidential	Condidential	IV	NO	1	0	0	1	1	1	0	0	4	YES	NO	NO	NO	NO	NA	NA	NO	Label and booklet	Front-of-pack label in ENG and booklet FR	NO	NO	Specific	Pharmacist	Confidential
127	Reims	Condidential	Pharmaceutical company		Condidential	1	Multiple sclerosis	Condidential	> 1 week	IV	Patient	Open-label	Clinical trial packaging	Man	Condidential	Condidential	V	YES	1	0	1	1	1	1	0	0	5	YES	NO	NO	NO	NO	NA	NA	NO	Label and booklet	Front-of-pack label in ENG and booklet FR	NO	NO	Specific	Pharmacist	Confidential
128	Reims	Condidential	Pharmaceutical company		Condidential	1	Multiple sclerosis	Condidential	> 1 week	III	Patient	Open-label	Clinical trial packaging	Woman	Condidential	Condidential	IV	NO	1	1	1	1	1	1	1	1	8	YES	NO	NO	YES	NO	NA	NA	YES	Label and booklet	Front-of-pack label in ENG and booklet FR	NO	NO	Specific	Pharmacist	Confidential
129	Nantes HD	Condidential	Other sponsor	Health institution, or medical association	Condidential	1	Myelodysplastic syndrome	Condidential	> 1 week	II	Patient	Open-label	Clinical trial packaging	Woman	Condidential	Condidential	IV	YES	1	1	1	1	1	1	1	1	8	YES	NA	YES	YES	NO	NA	Prescription form	NO	Only label	Front-of-pack label in ENG and booklet FR	YES	YES	Specific	Pharmacy technician	Confidential
130	Reims	Condidential	Pharmaceutical company		Condidential	1	Melanoma	Condidential	> 1 week	IV	Patient	Open-label	Clinical trial packaging	Man	Condidential	Condidential	V	NO	1	1	1	1	1	1	1	0	7	YES	NA	NO	NO	NO	NA	NA	NO	Only label	Front-of-pack label in ENG and booklet FR	YES	NO	Specific	Pharmacist	Confidential
131	Reims	Condidential	Pharmaceutical company		Condidential	1	Multiple sclerosis	Condidential	> 1 week	IV	Patient	Open-label	Clinical trial packaging	Man	Condidential	Condidential	V	NO	1	0	0	1	0	1	0	0	3	YES	NO	NO	YES	NO	NA	NA	YES	Label and booklet	Front-of-pack label in ENG and booklet FR	NO	NO	Specific	Pharmacist	Confidential
132	Reims	Condidential	Pharmaceutical company		Condidential	1	Ulcerative colitis	Condidential	> 1 week	III	Patient	Double-blinded	Clinical trial packaging	Woman	Condidential	Condidential	III	YES	1	0	1	1	1	1	1	1	7	YES	NO	NO	NO	NO	NA	NA	NO	Label and booklet	Front-of-pack label in ENG and booklet FR	YES	NO	non specific	Pharmacist	Confidential
133	Cochin	Condidential	Pharmaceutical company		Condidential	1	HIV	Condidential	> 1 week	III	Patient	Double-blinded	Clinical trial packaging	Man	Condidential	Condidential	IV	YES	1	1	1	1	1	1	1	1	8	YES	NO	YES	NO	NO	NA	NA	YES	Label and booklet	Front-of-pack label in ENG and booklet FR	YES	NO	Specific	Pharmacist	Confidential
134	Cochin	Condidential	Pharmaceutical company		Condidential	1	HIV	Condidential	> 1 week	III	Patient	Double-blinded	Clinical trial packaging	Woman	Condidential	Condidential	I	YES	1	1	1	1	1	1	1	1	8	YES	NO	YES	NO	NO	NA	NA	YES	Label and booklet	Front-of-pack label in ENG and booklet FR	YES	NO	Specific	Pharmacist	Confidential
135	Cochin	Condidential	Pharmaceutical company		Condidential	1	HIV	Condidential	> 1 week	III	Patient	Double-blinded	Clinical trial packaging	Woman	Condidential	Condidential	V	NO	1	0	1	1	1	1	1	0	6	YES	NO	NO	NO	NO	NA	NA	YES	Label and booklet	Front-of-pack label in ENG and booklet FR	YES	NO	Specific	Pharmacist	Confidential
136	Limoges	Condidential	Pharmaceutical company		Condidential	1	HIV	Condidential	> 1 week	III	Patient	Double-blinded	Clinical trial packaging	Woman	Condidential	Condidential	IV	NO	1	1	1	1	1	1	1	1	8	YES	NO	YES	NO	NO	NA	NA	YES	Label and booklet	Front-of-pack label in ENG and booklet FR	YES	NO	Specific	Pharmacist	Confidential
137	Limoges	Condidential	Pharmaceutical company		Condidential	1	HIV	Condidential	> 1 week	III	Patient	Double-blinded	Clinical trial packaging	Woman	Condidential	Condidential	VI	NO	1	1	1	1	1	1	1	1	8	YES	NO	YES	NO	NO	NA	NA	YES	Label and booklet	Front-of-pack label in ENG and booklet FR	YES	NO	Specific	Pharmacist	Confidential
138	Limoges	Condidential	Pharmaceutical company		Condidential	1	HIV	Condidential	> 1 week	III	Patient	Double-blinded	Clinical trial packaging	Woman	Condidential	Condidential	IV	NO	1	1	1	1	1	1	1	1	8	YES	NO	YES	NO	NO	NA	NA	YES	Label and booklet	Front-of-pack label in ENG and booklet FR	YES	NO	Specific	Pharmacist	Confidential
139	Limoges	Condidential	Pharmaceutical company		Condidential	1	HIV	Condidential	> 1 week	III	Patient	Double-blinded	Clinical trial packaging	Man	Condidential	Condidential	IV	NO	1	1	1	1	1	1	1	1	8	YES	NO	YES	YES	NO	NA	Prescription form	YES	Label and booklet	Front-of-pack label in ENG and booklet FR	YES	NO	Specific	Pharmacist	Confidential
140	Poitiers	Condidential	Other sponsor	Hospital	Condidential	1	Myeloid leukemia	Condidential	> 1 week	II	Patient	Open-label	Clinical trial packaging	Man	Condidential	Condidential	V	NO	1	1	1	1	1	0	1	0	6	YES	NO	YES	NO	NO	NA	NA	NO	Label and booklet	Front-of-pack label in ENG and booklet FR	YES	YES	Specific	Pharmacist	Confidential
141	Reims	Condidential	Pharmaceutical company		Condidential	1	Melanoma	Condidential	> 1 week	III	Patient	Open-label	Clinical trial packaging	Woman	Condidential	Condidential	VI	NO	1	0	0	1	0	1	0	0	3	YES	NA	NO	NO	NO	NA	NA	NO	Only label	Front-of-pack label in ENG and booklet FR	YES	NO	Specific	Pharmacist	Confidential
142	Reims	Condidential	Pharmaceutical company		Condidential	1	Multiple sclerosis	Condidential	> 1 week	IV	Patient	Open-label	Clinical trial packaging	Woman	Condidential	Condidential	V	YES	1	0	1	0	0	0	1	0	3	YES	NO	NO	NO	NO	NA	NA	NO	Label and booklet	Front-of-pack label in ENG and booklet FR	NO	NO	Specific	Pharmacist	Confidential
143	Reims	Condidential	Pharmaceutical company		Condidential	1	Multiple sclerosis	Condidential	> 1 week	IV	Patient	Open-label	Clinical trial packaging	Woman	Condidential	Condidential	II	YES	1	0	1	0	1	0	1	1	5	YES	NO	NO	NO	NO	NA	NA	NO	Label and booklet	Front-of-pack label in ENG and booklet FR	NO	NO	Specific	Pharmacist	Confidential
144	Dijon	Condidential	Pharmaceutical company		Condidential	1	Lymphoma	Condidential	> 1 week	III	Patient	Open-label	Clinical trial packaging	Man	Condidential	Condidential	V	NO	1	0	1	1	1	1	1	0	6	YES	NO	NO	NO	NO	NA	NA	NO	Label and booklet	Front-of-pack label in ENG and booklet FR	YES	YES	non specific	Pharmacy resident	Confidential
145	Dijon	Condidential	Pharmaceutical company		Condidential	1	Lymphoma	Condidential	> 1 week	III	Patient	Open-label	Clinical trial packaging	Man	Condidential	Condidential	I	NO	1	1	1	1	1	1	1	0	7	YES	NO	NO	NO	NO	NA	NA	NO	Label and booklet	Front-of-pack label in ENG and booklet FR	YES	YES	non specific	Pharmacy resident	Confidential
146	Dijon	Condidential	Pharmaceutical company		Condidential	1	Lymphoma	Condidential	> 1 week	III	Patient	Open-label	Clinical trial packaging	Man	Condidential	Condidential		YES	1	1	1	1	1	1	1	1	8	YES	NO	NO	NO	NO	NA	NA	NO	Label and booklet	Front-of-pack label in ENG and booklet FR	YES	YES	non specific	Pharmacy resident	Confidential
147	Dijon	Condidential	Other sponsor	Health institution, or medical association	Condidential	1	Multiple myeloma	Condidential	> 1 week	III	Patient	Open-label	Clinical trial packaging	Man	Condidential	Condidential	V	NO	1	1	1	1	1	1	1	0	7										Label in FR					Confidential
148	CHR Orléans	Condidential	Other sponsor	Hospital	Condidential	1	Pre-eclampsia	Condidential	> 1 week	IV	Patient	Double-blinded	Clinical trial packaging	Woman	Condidential	Condidential	III	NO	1	1	1	1	0	1	1	0	6	YES	NA	NO	NO	NO	NA	NA	NO	Only label	Label in FR	YES	YES	Specific	Pharmacist	Confidential
149	CHR Orléans	Condidential	Other sponsor	Hospital	Condidential	1	Pre-eclampsia	Condidential	> 1 week	IV	Patient	Double-blinded	Clinical trial packaging	Woman	Condidential	Condidential	III	NO	1	1	1	1	1	1	1	0	7	YES	NA	NO	NO	NO	NA	NA	NO	Only label	Label in FR	YES	YES	Specific	Pharmacist	Confidential
150	CHR Orléans	Condidential	Other sponsor	Hospital	Condidential	1	Pre-eclampsia	Condidential	> 1 week	IV	Patient	Double-blinded	Clinical trial packaging	Woman	Condidential	Condidential	IV	NO	1	1	1	1	1	1	1	0	7	YES	NA	YES	NO	NO	NA	NA	NO	Only label	Label in FR	YES	YES	Specific	Pharmacist	Confidential
151	CHR Orléans	Condidential	Other sponsor	Hospital	Condidential	1	Pre-eclampsia	Condidential	> 1 week	IV	Patient	Double-blinded	Clinical trial packaging	Woman	Condidential	Condidential	IV	NO	0	1	1	1	1	1	1	0	6	YES	NA	NO	NO	NO	NA	NA	NO	Only label	Label in FR	YES	YES	Specific	Pharmacist	Confidential
152	CHR Orléans	Condidential	Other sponsor	Hospital	Condidential	1	Pre-eclampsia	Condidential	> 1 week	IV	Patient	Double-blinded	Clinical trial packaging	Woman	Condidential	Condidential	III	NO	1	1	1	1	1	1	1	0	7	YES	NA	NO	NO	NO	NA	NA	NO	Only label	Label in FR	YES	YES	Specific	Pharmacist	Confidential
153	CHR Orléans	Condidential	Other sponsor	Hospital	Condidential	1	Pre-eclampsia	Condidential	> 1 week	IV	Patient	Double-blinded	Clinical trial packaging	Woman	Condidential	Condidential	III	NO	1	1	1	1	1	1	1	1	8	YES	NA	NO	YES	NO	NA	NA	NO	Only label	Label in FR	YES	YES	Specific	Pharmacist	Confidential
154	CHR Orléans	Condidential	Other sponsor	Hospital	Condidential	1	Pre-eclampsia	Condidential	> 1 week	IV	Patient	Double-blinded	Clinical trial packaging	Woman	Condidential	Condidential	IV	NO	1	1	1	1	1	1	1	1	8	YES	NA	NO	YES	NO	NA	NA	NO	Only label	Label in FR	YES	YES	Specific	Pharmacist	Confidential
155	CHR Orléans	Condidential	Other sponsor	Hospital	Condidential	1	Pre-eclampsia	Condidential	> 1 week	IV	Patient	Double-blinded	Clinical trial packaging	Woman	Condidential	Condidential	I	NO	1	1	1	1	1	1	1	1	8	YES	NA	NO	YES	NO	NA	NA	NO	Only label	Label in FR	YES	YES	Specific	Pharmacist	Confidential
156	CHR Orléans	Condidential	Other sponsor	Hospital	Condidential	1	Pre-eclampsia	Condidential	> 1 week	IV	Patient	Double-blinded	Clinical trial packaging	Woman	Condidential	Condidential	V	NO	0	0	1	1	1	1	1	0	5	YES	NA	NO	YES	NO	NA	NA	NO	Only label	Label in FR	YES	YES	Specific	Pharmacist	Confidential
157	CHR Orléans	Condidential	Other sponsor	Hospital	Condidential	1	Pre-eclampsia	Condidential	> 1 week	IV	Patient	Double-blinded	Clinical trial packaging	Woman	Condidential	Condidential	II	NO	1	1	1	1	1	1	1	1	8	YES	NA	NO	YES	NO	NA	NA	NO	Only label	Label in FR	YES	YES	Specific	Pharmacist	Confidential
158	CHLS	Condidential	Pharmaceutical company		Condidential	1	Lymphoma	Condidential	> 1 week	II	Patient	Open-label	Clinical trial packaging	Man	Condidential	Condidential	I	YES	1	0	1	1	1	1	1	1	7	YES	NO	YES	YES	NO	NA	Label	YES	Label and booklet	Front-of-pack label FR and booklet FR	YES	YES	non specific	Pharmacist	Confidential
159	CHLS	Condidential	Other sponsor	Hospital	Condidential	1	Myeloid leukemia	Condidential	> 1 week	II	Patient	Open-label	Clinical trial packaging	Woman	Condidential	Condidential	V	NO	1	0	1	1	1	1	1	0	6	YES	NO	NO	NO	NO	NA	NA	NO	Label and booklet	Front-of-pack label in ENG and booklet FR	YES	YES	non specific	Pharmacist	Confidential
160	Nantes HD	Condidential	Other sponsor	Hospital	Condidential	1	HIV	Condidential	> 1 week	III	Patient	Simple-blinded	Clinical trial packaging	Woman	Condidential	Condidential	V	YES	0	1	1	1	1	1	1	1	7	YES	NA	YES	YES	NO	NA	Prescription form	YES	Only label	Label in FR	YES	NO	Specific	Pharmacy student	Confidential
161	Nantes HD	Condidential	Other sponsor	Hospital	Condidential	1	HIV	Condidential	> 1 week	III	Patient	Simple-blinded	Clinical trial packaging	Man	Condidential	Condidential	IV	NO	1	1	0	1	1	1	1	0	6	YES	NA	YES	YES	NO	NA	Prescription form	YES	Only label	Label in FR	YES	NO	Specific	Pharmacy student	Confidential
162	Nantes HD	Condidential	Other sponsor	Hospital	Condidential	1	HIV	Condidential	> 1 week	III	Patient	Simple-blinded	Clinical trial packaging	Woman	Condidential	Condidential	V	NO	1	1	1	1	1	1	1	1	8	YES	NA	NO	YES	NO	NA	NA	YES	Only label	Label in FR	YES	NO	Specific	Pharmacy resident	Confidential
163	Nantes HD	Condidential	Other sponsor	Hospital	Condidential	1	HIV	Condidential	> 1 week	III	Patient	Simple-blinded	Clinical trial packaging	Man	Condidential	Condidential		NO	1	1	1	1	1	1	1	1	8	YES	NA	YES	YES	NO	NA	Prescription form	YES	Only label	Label in FR	YES	NO	Specific	Pharmacy technician	Confidential
164	Nantes HD	Condidential	Other sponsor	Hospital	Condidential	1	HIV	Condidential	> 1 week	III	Patient	Simple-blinded	Clinical trial packaging	Woman	Condidential	Condidential	V	NO	1	1	1	1	1	1	1	1	8	YES	NA	YES	YES	NO	NA	Label	YES	Only label	Label in FR	YES	NO	Specific	Pharmacy student	Confidential
165	Nantes HD	Condidential	Other sponsor	Hospital	Condidential	1	HIV	Condidential	> 1 week	III	Patient	Simple-blinded	Clinical trial packaging	Man	Condidential	Condidential	VI	YES	1	1	1	1	1	1	1	1	8	YES	NA	YES	YES	YES	Document inside the packaging	Label	YES	Only label	Label in FR	YES	NO	Specific	Pharmacy resident	Confidential
166	Nantes HD	Condidential	Other sponsor	Hospital	Condidential	1	HIV	Condidential	> 1 week	III	Patient	Simple-blinded	Clinical trial packaging	Man	Condidential	Condidential	IV	NO	1	1	1	1	1	1	1	1	8	YES	NA	NO	YES	NO	NA	NA	YES	Only label	Label in FR	YES	NO	Specific	Pharmacy resident	Confidential
167	Nantes HD	Condidential	Other sponsor	Hospital	Condidential	1	HIV	Condidential	> 1 week	III	Patient	Simple-blinded	Clinical trial packaging	Man	Condidential	Condidential	III	NO	1	1	1	1	1	1	1	1	8	YES	NA	YES	YES	NO	NA	Label	YES	Only label	Label in FR	YES	NO	Specific	Pharmacy resident	Confidential
168	Nantes HD	Condidential	Other sponsor	Hospital	Condidential	1	HIV	Condidential	> 1 week	III	Patient	Simple-blinded	Clinical trial packaging	Man	Condidential	Condidential		YES	1	1	1	1	1	1	1	1	8	YES	NA	YES	NO	NO	NA	NA	YES	Only label	Label in FR	YES	NO	Specific	Pharmacist	Confidential
169	Nantes HD	Condidential	Other sponsor	Hospital	Condidential	1	HIV	Condidential	> 1 week	III	Patient	Simple-blinded	Clinical trial packaging	Woman	Condidential	Condidential	V	YES	1	1	1	1	1	1	1	1	8	YES	NA	NO	YES	NO	NA	NA	YES	Only label	Label in FR	YES	NO	Specific	Pharmacy resident	Confidential
170	Nantes HD	Condidential	Other sponsor	Hospital	Condidential	1	HIV	Condidential	> 1 week	III	Patient	Simple-blinded	Clinical trial packaging	Man	Condidential	Condidential	II	NO	1	1	1	1	1	1	1	1	8	YES	NA	YES	NO	NO	NA	NA	YES	Only label	Label in FR	YES	NO	Specific	Pharmacy student	Confidential
171	Nantes HD	Condidential	Other sponsor	Hospital	Condidential	1	HIV	Condidential	> 1 week	III	Patient	Simple-blinded	Clinical trial packaging	Man	Condidential	Condidential	V	NO	1	1	1	1	1	1	1	1	8	YES	NA	YES	YES	YES	Document inside the packaging	Prescription form	YES	Only label	Label in FR	YES	NO	Specific	Pharmacy student	Confidential
172	Nantes HD	Condidential	Other sponsor	Hospital	Condidential	1	HIV	Condidential	> 1 week	III	Patient	Simple-blinded	Clinical trial packaging	Woman	Condidential	Condidential	V	YES	1	1	1	1	1	1	1	1	8	YES	NA	NO	YES	NO	NA	NA	YES	Only label	Label in FR	YES	NO	Specific	Pharmacy student	Confidential
173	Nantes HD	Condidential	Other sponsor	Hospital	Condidential	1	HIV	Condidential	> 1 week	III	Patient	Simple-blinded	Clinical trial packaging	Man	Condidential	Condidential	III	NO	1	1	1	1	1	1	1	1	8	YES	NA	NO	YES	NO	NA	NA	YES	Only label	Label in FR	YES	NO	Specific	Pharmacy student	Confidential
174	Nantes HD	Condidential	Other sponsor	Hospital	Condidential	1	HIV	Condidential	> 1 week	III	Patient	Simple-blinded	Clinical trial packaging	Man	Condidential	Condidential	I	YES	1	1	1	1	1	1	1	1	8	YES	NA	NO	YES	NO	NA	NA	YES	Only label	Label in FR	YES	NO	Specific	Pharmacy student	Confidential
175	Nantes HD	Condidential	Pharmaceutical company		Condidential	1	Ulcerative colitis	Condidential	> 1 week	III	Patient	Double-blinded	Clinical trial packaging	Woman	Condidential	Condidential	VI	YES	1	1	1	1	1	1	0	1	7	YES	NO	YES	YES	NO	NA	Prescription form	NO	Label and booklet	Front-of-pack label in ENG and booklet FR	YES	NO	non specific	Pharmacy student	Confidential
176	Cochin	Condidential	Other sponsor	Health institution, or medical association	Condidential	1	Fibrosis	Condidential	> 1 week	II	Patient	Open-label	Clinical trial packaging	Woman	Condidential	Condidential	I	NO	1	0	1	1	1	1	1	1	7	YES	NO	NO	NO	NO	NA	NA	YES	Only label	Label in FR	YES	YES	Specific	Pharmacy resident	Confidential
177	Nantes HD	Condidential	Other sponsor	Health institution, or medical association	Condidential	1	Fibrosis	Condidential	> 1 week	II	Patient	Open-label	Clinical trial packaging	Man	Condidential	Condidential	IV	NO	1	1	1	1	1	1	1	1	8	YES	NO	NO	YES	NO	NA	NA	YES	Only label	Label in FR	YES	YES	Specific	Pharmacy resident	Confidential
178	Rennes	Condidential	Other sponsor	Hospital	Condidential	1	Liver cirrhosis	Condidential	> 1 week	III	Patient	Double-blinded	Clinical trial packaging	Woman	Condidential	Condidential		NO	1	0	0	1	1	1	1	0	5	YES	NO	NO	NO	NO	NA	NA	NO	Only label	Label in FR	YES	YES	Specific	Pharmacy resident	Confidential
179	Rennes	Condidential	Other sponsor	Hospital	Condidential	1	Liver cirrhosis	Condidential	> 1 week	III	Patient	Double-blinded	Clinical trial packaging	Woman	Condidential	Condidential	III	NO	1	1	1	1	1	1	1	0	7	YES	NO	NO	YES	NO	NA	NA	NO	Only label	Label in FR	YES	YES	Specific	Pharmacist	Confidential
180	Rennes	Condidential	Other sponsor	Hospital	Condidential	1	Hepatitis	Condidential	> 1 week	III	Patient	Open-label	Commercial	Man	Condidential	Condidential		NO	1	1	1	1	1	0	1	1	7	YES	NO	NO	YES	NO	NA	NA	YES	Only label	Label in FR	YES	YES	Specific	Pharmacist	Confidential
181	Rennes	Condidential	Other sponsor	Hospital	Condidential	1	Myeloid leukemia	Condidential	> 1 week	II	Patient	Open-label	Clinical trial packaging	Man	Condidential	Condidential		NO	1	0	0	1	0	0	1	1	4	YES	NO	YES	YES	NO	NA	Label	NO	Label and booklet	Front-of-pack label in ENG and booklet FR	YES	YES	Specific	Pharmacy resident	Confidential
182	Rennes	Condidential	Other sponsor	Hospital	Condidential	1	Myeloid leukemia	Condidential	> 1 week	II	Patient	Open-label	Clinical trial packaging	Man	Condidential	Condidential	V	NO	1	1	1	1	1	0	0	1	6	YES	NO	YES	YES	NO	NA	Label	NO	Label and booklet	Front-of-pack label in ENG and booklet FR	YES	YES	Specific	Pharmacy resident	Confidential
183	Rennes	Condidential	Other sponsor	Hospital	Condidential	1	Myeloid leukemia	Condidential	> 1 week	II	Patient	Open-label	Clinical trial packaging	Woman	Condidential	Condidential	IV	NO	1	0	1	1	1	0	0	1	5	YES	NO	NO	YES	NO	NA	NA	NO	Label and booklet	Front-of-pack label in ENG and booklet FR	YES	YES	Specific	Pharmacy resident	Confidential
184	Rennes	Condidential	Other sponsor	Hospital	Condidential	1	Myeloid leukemia	Condidential	> 1 week	II	Patient	Open-label	Clinical trial packaging	Man	Condidential	Condidential	III	NO	1	1	1	1	1	0	1	0	6	YES	NO	NO	NO	NO	NA	NA	NO	Label and booklet	Front-of-pack label in ENG and booklet FR	YES	YES	Specific	Pharmacy resident	Confidential
185	Rennes	Condidential	Other sponsor	Hospital	Condidential	1	Multiple myeloma	Condidential	> 1 week	II	Patient	Open-label	Clinical trial packaging	Man	Condidential	Condidential	V	YES	1	1	1	1	1	0	0	1	6	YES	NA	YES	NO	NO	NA	NA	NO	Only label	Label in FR	YES	YES	Specific	Pharmacy resident	Confidential
186	Rennes	Condidential	Pharmaceutical company		Condidential	1	Lung cancer	Condidential	> 1 week	II	Patient	Open-label	Clinical trial packaging	Man	Condidential	Condidential	IV	NO	1	0	1	1	0	0	1	1	5	YES	NO	NO	NO	NO	NA	NA	NO	Label and booklet	Front-of-pack label in ENG and booklet FR	YES	YES	Specific	Pharmacy resident	Confidential
187	Rennes	Condidential	Other sponsor	Hospital	Condidential	1	Myeloid leukemia	Condidential	> 1 week	II	Patient	Open-label	Commercial	Man	Condidential	Condidential	IV	YES	1	0	1	1	1	0	1	0	5	YES	NO	NO	NO	YES	Document inside the packaging	NA	NO	Only label	Label in FR	YES	YES	non specific	Pharmacy resident	Confidential
188	Dijon	Condidential	Pharmaceutical company		Condidential	1	Invasive aspergillosis	Condidential	> 1 week	III	Patient	Double-blinded	Clinical trial packaging	Man	Condidential	Condidential	II	NO	1	1	1	1	1	1	1	1	8	YES	YES	NO	NO	NO	NA	NA	NO	Label and booklet	Front-of-pack label FR and booklet FR	YES	YES	Specific	Pharmacy resident	Confidential
189	CHLS	Condidential	Other sponsor	Hospital	Condidential	2	Neoplasm	Condidential	> 1 week	I	Patient	Open-label	Clinical trial packaging	Woman	Condidential	Condidential	V	YES	1	0	1	1	0	0	1	1	5	YES	NA	NO	NO	NO	NA	NA	NO	Only label	Label in FR	YES	YES	non specific	Pharmacist	Confidential
190	CHLS	Condidential	Other sponsor	Hospital	Condidential	1	Neoplasm	Condidential	> 1 week	I	Patient	Open-label	Clinical trial packaging	Woman	Condidential	Condidential	III	NO	1	0	1	1	1	1	1	0	6	YES	NA	NO	NO	NO	NA	NA	NO	Only label	Label in FR	YES	YES	non specific	Pharmacist	Confidential
191	CHLS	Condidential	Other sponsor	Hospital	Condidential	1		Condidential		II	Patient	Open-label	Commercial	Man	Condidential	Condidential	IV	NO	1	1	1	1	0	1	0	1	6	YES	NA	NO	YES	NO	NA	NA	YES	Only label	Label in FR	YES	YES	non specific	Pharmacist	Confidential
192	CHLS	Condidential	Other sponsor	Hospital	Condidential	1		Condidential		II	Patient	Open-label	Commercial	Man	Condidential	Condidential	V	NO	0	1	1	1	1	1	1	1	7	YES	NA	YES	YES	NO	NA	Prescription form	YES	Only label	Label in FR	YES	YES	non specific	Pharmacist	Confidential
193	CHLS	Condidential	Other sponsor	Hospital	Condidential	1		Condidential		II	Patient	Open-label	Commercial	Man	Condidential	Condidential	V	NO	1	1	0	1	1	1	1	0	6	YES	NA	NO	NO	NO	NA	NA	YES	Only label	Label in FR	YES	YES	non specific	Pharmacist	Confidential
194	Nantes HD	Condidential	Pharmaceutical company		Condidential	1	Multiple myeloma	Condidential	> 1 week	III	Patient	Double-blinded	Clinical trial packaging	Woman	Condidential	Condidential	III	YES	1	0	1	1	1	1	1	0	6	YES	YES	YES	YES	YES	Document inside the packaging	Label	NO	Label and booklet	Front-of-pack label in ENG and booklet FR	YES	YES	non specific	Pharmacy resident	Confidential
195	CHLS	Condidential	Pharmaceutical company		Condidential	1	Non-Hodgkin lymphoma	Condidential	> 1 week	I	Patient	Open-label	Clinical trial packaging	Man	Condidential	Condidential	I	YES	1	1	1	1	1	1	1	1	8	YES	NA	NO	NO	NO	NA	NA	NO	Only label	Label FR and other languages	YES	NO	non specific	Pharmacist	Confidential
196	Dijon	Condidential	Other sponsor	Health institution, or medical association	Condidential	1	Multiple myeloma	Condidential	> 1 week	II	Patient	Open-label	Clinical trial packaging	Man	Condidential	Condidential	V	NO	1	1	1	1	1	1	1	1	8	YES	NA	YES	YES	NO	NA	Prescription form	NO	Only label	Label in FR	YES	YES	non specific	Pharmacy resident	Confidential
197	CHLS	Condidential	Pharmaceutical company		Condidential	1	Melanoma	Condidential	> 1 week	III	Patient	Open-label	Clinical trial packaging	Woman	Condidential	Condidential	VI	NO	1	1	1	1	1	1	1	0	7	YES	NA	NO	NO	NO	NA	NA	NO	Only label	Front-of-pack label in ENG and booklet FR	YES	YES	non specific	Pharmacist	Confidential
198	CHU Strasbourg	Condidential	Other sponsor	Hospital	Condidential	1	Multiple sclerosis	Condidential	> 1 week	III	Patient	Double-blinded	Clinical trial packaging	Woman	Condidential	Condidential	II	NO	1	0	1	1	1	1	1	1	7	YES	NA	NO	YES	NO	NA	NA	NO	Only label	Label in FR	YES	YES	non specific		Confidential
199	CHU Strasbourg	Condidential	Pharmaceutical company		Condidential	1	Multiple sclerosis	Condidential	> 1 week	IV	Patient	Open-label	Clinical trial packaging	Woman	Condidential	Condidential	IV	NO	1	1	1	1	1	1	1	0	7	YES	NO	YES	YES	NO	NA	Don't know	NO	Label and booklet	Front-of-pack label in ENG and booklet FR	NO	NO	non specific	Pharmacist	Confidential
200	Dijon	Condidential	Other sponsor	Hospital	Condidential	1	Multiple myeloma	Condidential	> 1 week	II	Patient	Open-label	Clinical trial packaging	Man	Condidential	Condidential	IV	NO	1	0	0	0	1	1	0	1	3	YES	NA	YES	YES	NO	NA	Prescription form	NO	Only label	Label in FR	YES	YES	non specific		Confidential
201	Dijon	Condidential	Other sponsor	Hospital	Condidential	1	Multiple myeloma	Condidential	> 1 week	II	Patient	Open-label	Clinical trial packaging	Woman	Condidential	Condidential	III	YES	1	1	1	1	1	1	1	1	8	YES	NA	YES	YES	YES	Patient diary	Prescription form	NO	Only label	Label in FR	YES	YES	non specific		Confidential
202	Cochin	Condidential	Pharmaceutical company		Condidential	1	Hepatitis	Condidential	> 1 week	II	Patient	Open-label	Clinical trial packaging	Man	Condidential	Condidential	I	NO	1	1	1	1	1	1	1	1	8	YES	YES	NO	NO	NO	NA	NA	NO	Label and booklet	Front-of-pack label in ENG and booklet FR	YES	NO	Specific		Confidential
203	Cochin	Condidential	Pharmaceutical company		Condidential	1	Hepatitis	Condidential	> 1 week	II	Patient	Open-label	Clinical trial packaging	Woman	Condidential	Condidential	IV	NO	1	0	1	1	1	1	1	0	6	YES	NO	NO	NO	NO	NA	NA	NO	Label and booklet	Front-of-pack label in ENG and booklet FR	YES	NO	Specific		Confidential
204	Nantes HD	Condidential	Pharmaceutical company		Condidential	2	HIV	Condidential	> 1 week	III	Patient	Double-blinded	Clinical trial packaging	Man	Condidential	Condidential	III	YES	1	1	1	1	1	1	1	0	7	YES	NO	NO	NO	NO	NA	NA	YES	Label and booklet	Front-of-pack label in ENG and booklet FR	YES	NO	Specific	Pharmacy resident	Confidential
205	Nantes HD	Condidential	Pharmaceutical company		Condidential	2	HIV	Condidential	> 1 week	III	Patient	Double-blinded	Clinical trial packaging	Man	Condidential	Condidential	III	YES	1	1	1	1	1	1	1	1	8	YES	NO	YES	YES	NO	NA	Prescription form	YES	Label and booklet	Front-of-pack label in ENG and booklet FR	YES	NO	Specific	Pharmacy student	Confidential
206	Nantes HD	Condidential	Pharmaceutical company		Condidential	2	HIV	Condidential	> 1 week	III	Patient	Double-blinded	Clinical trial packaging	Man	Condidential	Condidential	III	YES	1	1	1	1	1	1	1	0	7	YES	NO	YES	YES	NO	NA	Label	YES	Label and booklet	Front-of-pack label in ENG and booklet FR	YES	NO	Specific	Pharmacist	Confidential
207	Nantes HD	Condidential	Pharmaceutical company		Condidential	2	HIV	Condidential	> 1 week	III	Patient	Double-blinded	Clinical trial packaging	Man	Condidential	Condidential	IV	NO	1	1	1	1	1	1	1	1	8	YES	YES	YES	YES	NO	NA	Don't know	YES	Label and booklet	Front-of-pack label in ENG and booklet FR	YES	NO	Specific	Pharmacy resident	Confidential
208	Angers	Condidential	Pharmaceutical company		Condidential	1	Dry eye syndrome	Condidential	> 1 week	IV	Patient	Simple-blinded	Clinical trial packaging	Woman	Condidential	Condidential	IV	NO	1	0	1	1	1	0	1	0	4	YES	NA	NO	NO	NO	NA	NA	YES	Only label	Label in FR	YES	YES	Specific	Pharmacy student	Confidential
209	Angers	Condidential	Pharmaceutical company		Condidential	1	Hepatocellular carcinoma	Condidential	> 1 week	III	Patient	Double-blinded	Clinical trial packaging	Woman	Condidential	Condidential	III	NO	1	1	1	1	1	1	1	1	8	YES	NO	NO	NO	NO	NA	NA	NO	Label and booklet	Front-of-pack label in ENG and booklet FR	NO	NO	non specific		Confidential
210	Limoges	Condidential	Pharmaceutical company		Condidential	2	Hepatitis	Condidential	> 1 week	III	Patient	Open-label	Clinical trial packaging	Man	Condidential	Condidential	VI	NO	1	0	1	1	1	0	1	1	6	YES	NO	YES	NO	NO	NA	NA	NO	Label and booklet	Front-of-pack label in ENG and booklet FR	YES	NO	Specific	Pharmacist	Confidential
211	Limoges	Condidential	Pharmaceutical company		Condidential	2	Hepatitis	Condidential	> 1 week	III	Patient	Open-label	Clinical trial packaging	Man	Condidential	Condidential	III	NO	1	0	1	1	1	1	1	0	6	YES	NO	YES	NO	NO	NA	NA	NO	Label and booklet	Front-of-pack label in ENG and booklet FR	YES	NO	Specific	Pharmacist	Confidential
212	Cochin	Condidential	Pharmaceutical company		Condidential	2	Hepatitis	Condidential	> 1 week	III	Patient	Open-label	Clinical trial packaging	Man	Condidential	Condidential	IV	NO	1	1	1	1	1	0	1	0	6	YES	NO	NO	NO	NO	NA	NA	NO	Label and booklet	Front-of-pack label in ENG and booklet FR	YES	NO	Specific	Pharmacist	Confidential
213	Nantes HD	Condidential	Pharmaceutical company		Condidential	1	Lymphoma	Condidential	> 1 week	III	Patient	Double-blinded	Clinical trial packaging	Man	Condidential	Condidential	IV	NO	1	0	1	1	1	1	0	1	6	YES	NO	NO	NO	NO	NA	NA	NO	Label and booklet	Front-of-pack label in ENG and booklet FR	YES	YES	Specific	Pharmacist	Confidential
214	Cochin	Condidential	Pharmaceutical company		Condidential	1	Hepatitis	Condidential	> 1 week	II	Patient	Open-label	Clinical trial packaging	Man	Condidential	Condidential	VI	YES	1	0	1	1	1	1	1	0	6	YES	NO	NO	NO	NO	NA	NA	NO	Label and booklet	Front-of-pack label in ENG and booklet FR	YES	NO	Specific	Pharmacy resident	Confidential
215	Nimes	Condidential	Pharmaceutical company		Condidential	1	Multiple sclerosis	Condidential	> 1 week	III	Patient	Double-blinded	Clinical trial packaging	Woman	Condidential	Condidential	III	NO	1	1	1	1	1	1	1	0	7	YES	NO	NO	YES	NO	NA	NA	NO	Label and booklet	Front-of-pack label in ENG and booklet FR	NO	NO	Specific	Pharmacy technician	Confidential
216	Nimes	Condidential	Pharmaceutical company		Condidential	1	Multiple sclerosis	Condidential	> 1 week	III	Patient	Double-blinded	Clinical trial packaging	Man	Condidential	Condidential	III	NO	1	0	0	1	1	1	1	0	5	YES	NO	YES	NO	NO	NA	NA	NO	Label and booklet	Front-of-pack label in ENG and booklet FR	NO	NO	Specific	Pharmacy technician	Confidential
217	Nimes	Condidential	Pharmaceutical company		Condidential	1	Multiple sclerosis	Condidential	> 1 week	III	Patient	Double-blinded	Clinical trial packaging	Woman	Condidential	Condidential	V	YES	1	1	1	1	1	1	1	1	8	YES	NO	NO	NO	NO	NA	NA	NO	Label and booklet	Front-of-pack label in ENG and booklet FR	NO	NO	Specific	Pharmacy technician	Confidential
218	Nimes	Condidential	Pharmaceutical company		Condidential	1	Multiple sclerosis	Condidential	> 1 week	III	Patient	Double-blinded	Clinical trial packaging	Man	Condidential	Condidential	VI	YES	1	0	1	1	1	1	1	0	6	YES	NO	NO	NO	NO	NA	NA	NO	Label and booklet	Front-of-pack label in ENG and booklet FR	NO	NO	Specific	Pharmacy technician	Confidential
219	Nantes HD	Condidential	Other sponsor	Hospital	Condidential	1	Graft vs host disease	Condidential	> 1 week	II	Patient	Open-label	Commercial	Woman	Condidential	Condidential	IV	NO	1	1	1	1	1	1	1	0	7	YES	NA	YES	YES	NO	NA	Label	YES	Only label	Label in FR	YES	YES	Specific	Pharmacist	Confidential
220	CHU Strasbourg	Condidential	Other sponsor	Hospital	Condidential	1	Neuralgia	Condidential	> 1 week	II	Patient	Double-blinded	Clinical trial packaging	Man	Condidential	Condidential	IV	NO	1	0	1	1	1	1	1	1	7	YES	NA	NO	NO	NO	NA	NA	YES	Only label	Label in FR	YES	YES	non specific	Pharmacist	Confidential
221	Nimes	Condidential	Other sponsor	Hospital	Condidential	1	Multiple sclerosis	Condidential	> 1 week	III	Patient	Double-blinded	Clinical trial packaging	Man	Condidential	Condidential	IV	NO	1	1	1	1	1	1	1	1	8	YES	NA	NO	NO	NO	NA	NA	NO	Only label	Label in FR	YES	YES	non specific		Confidential
222	CHU Strasbourg	Condidential	Other sponsor	Hospital	Condidential	1	Depressive disorder	Condidential	> 1 week		Patient	Open-label	Commercial	Woman	Condidential	Condidential	VI	NO	0	0	0	1	0	0	0	1	2	YES	NA	NO	YES	NO	NA	NA	YES	Only label	Label in FR	YES	YES	non specific	Pharmacist	Confidential
223	Nantes HD	Condidential	Pharmaceutical company		Condidential	1	Non-Hodgkin lymphoma	Condidential	> 1 week	III	Patient	Double-blinded	Clinical trial packaging	Man	Condidential	Condidential	VI	NO	1	0	0	0	0	0	0	0	1	YES	NO	YES	YES	NO	NA	NA	NO	Label and booklet	Front-of-pack label in ENG and booklet FR	YES	NO	Specific	Pharmacy resident	Confidential
224	Nantes HD	Condidential	Pharmaceutical company		Condidential	1	Lymphoid leukemia	Condidential	> 1 week	III	Patient	Open-label	Clinical trial packaging	Man	Condidential	Condidential		NO	1	1	1	1	1	0	1	1	7	YES	NO	YES	YES	NO	NA	Prescription form	NO	Label and booklet	Front-of-pack label in ENG and booklet FR	YES	YES	non specific	Pharmacist	Confidential
225	CHLS	Condidential	Pharmaceutical company		Condidential	1		Condidential	> 1 week	IV	Patient	Double-blinded	Clinical trial packaging	Man	Condidential	Condidential		NO	1	0	1	1	1	0	1	1	6	YES	NA	NO	NO	NO	NA	NA	NO	Only label	Label FR and other languages	NO	NO	Specific	Pharmacist	Confidential
226	CHLS	Condidential	Pharmaceutical company		Condidential	2	HIV	Condidential	> 1 week	II	Patient	Open-label	Clinical trial packaging	Man	Condidential	Condidential	I	NO	1	0	1	1	1	1	1	1	7	YES	NO	NO	NO	NO	NA	NA	NO	Label and booklet	Front-of-pack label not FR and brochure FR	YES	NO	Specific	Pharmacist	Confidential
227	Nantes HD	Condidential	Other sponsor	Hospital	Condidential	1	HIV	Condidential	> 1 week	III	Patient	Simple-blinded	Clinical trial packaging	Man	Condidential	Condidential	IV	NO	1	1	1	1	1	1	1	1	8	YES	NA	YES	NO	YES	Document inside the packaging	Don't know	YES	Only label	Label in FR	YES	NO	Specific	Pharmacy student	Confidential
228	Nantes HD	Condidential	Other sponsor	Hospital	Condidential	1	HIV	Condidential	> 1 week	III	Patient	Simple-blinded	Clinical trial packaging	Man	Condidential	Condidential	II	YES	1	1	1	1	1	1	1	1	8	YES	NA	NO	YES	YES	Document inside the packaging	Label	YES	Only label	Label in FR	YES	NO	Specific	Pharmacy student	Confidential
229	Nantes HD	Condidential	Pharmaceutical company		Condidential	1	Lymphoma	Condidential	> 1 week	II	Patient	Open-label	Clinical trial packaging	Man	Condidential	Condidential	I	NO	1	1	1	1	1	1	1	1	7	YES	YES	NO	YES	NO	NA	NA	YES	Label and booklet	Front-of-pack label FR and booklet FR	YES	YES	non specific	Pharmacy technician	Confidential
230	Nantes HD	Condidential	Other sponsor	Hospital	Condidential	1	HIV	Condidential	> 1 week	III	Patient	Simple-blinded	Clinical trial packaging	Man	Condidential	Condidential	I	NO	1	1	1	1	1	1	1	1	8	YES	NA	NO	YES	YES	Document inside the packaging	Label	YES	Only label	Label in FR	YES	NO	Specific	Pharmacist	Confidential
231	CHLS	Condidential	Pharmaceutical company		Condidential	1		Condidential	> 1 week	IV	Patient	Double-blinded	Clinical trial packaging	Man	Condidential	Condidential	IV	NO	1	0	1	1	1	1	1	0	6	YES	NA	NO	NO	NO	NA	NA	NO	Only label	Label FR and other languages	NO	NO	Specific	Pharmacist	Confidential
232	CHLS	Condidential	Pharmaceutical company		Condidential	1		Condidential	> 1 week	IV	Patient	Double-blinded	Clinical trial packaging	Man	Condidential	Condidential		NO	1	0	1	1	1	0	1	1	6	YES	NA	NO	NO	NO	NA	NA	NO	Only label	Label FR and other languages	NO	NO	Specific	Pharmacist	Confidential
233	Nimes	Condidential	Other sponsor	Hospital	Condidential	1	Multiple sclerosis	Condidential	> 1 week	III	Patient	Double-blinded	Clinical trial packaging	Woman	Condidential	Condidential	V	NO	1	1	1	1	0	1	1	0	6	YES	NA	NO	NO	NO	NA	NA	NO	Only label	Label in FR	YES	YES	Specific	Pharmacist	Confidential
234	Nimes	Condidential	Pharmaceutical company		Condidential	1	Multiple sclerosis	Condidential	> 1 week	IV	Patient	Open-label	Clinical trial packaging	Woman	Condidential	Condidential	IV	NO	1	0	1	1	1	0	1	0	5	YES	NO	NO	NO	NO	NA	NA	YES	Label and booklet	Front-of-pack label in ENG and booklet FR	NO	NO	Specific	Pharmacy technician	Confidential
235	Nimes	Condidential	Pharmaceutical company		Condidential	1	Multiple sclerosis	Condidential	> 1 week	IV	Patient	Open-label	Clinical trial packaging	Woman	Condidential	Condidential	IV	NO	1	0	1	1	1	1	0	0	5	YES	NO	NO	NO	NO	NA	NA	NO	Label and booklet	Front-of-pack label in ENG and booklet FR	NO	NO	non specific	Pharmacist	Confidential
236	Nimes	Condidential	Pharmaceutical company		Condidential	1	Multiple sclerosis	Condidential	> 1 week	IV	Patient	Open-label	Clinical trial packaging	Woman	Condidential	Condidential	VI	NO	1	0	0	1	1	0	0	0	3	YES	NO	NO	NO	NO	NA	NA	NO	Label and booklet	Front-of-pack label in ENG and booklet FR	NO	NO	non specific	Pharmacist	Confidential
																-
																-
																-
																-
																-
																-
																-
																-
																-
																-
																-
																-
																-
																-
																-
																-
																-
																-
																-
																-
																-
																-
																-
																-
																-
																-
																-
																-
																-
																-
																-
																-
																-
																-
																-
																-
																-
																-
																-
																-
																-
																-
																-
																-
																-
																-
																-
																-
																-
																-
																-
																-
																-
																-
																-
																-
																-
																-
																-
																-
																-
																-
																-
																-
																-
																-
																-
																-
																-
																-
																-
																-
																-
																-
																-
																-
																-
																-
																-
																-
																-
																-
																-
																-
																-
																-
																-
																-
																-
																-
																-
																-
																-
																-
																-
																-
																-
																-
																-
																-
																-
																-
																-
																-
																-
																-
																-
																-
																-
																-
																-
																-
																-
																-
																-
																-
																-
																-
																-
																-
																-
																-
																-
																-
																-
																-
																-
																-
																-
																-
																-
																-
																-
																-
																-
																-
																-
																-
																-
																-
																-
																-
																-
																-
																-
																-
																-
																-
																-
																-
																-
																-
																-
																-
																-
																-
																-
																-
																-
																-
																-
																-
																-
																-
																-
																-
																-
																-
																-
																-
																-
																-
																-
																-
																-
																-
																-
																-
																-
																-
																-
																-
																-
																-
																-
																-
																-
																-
																-
																-
																-
																-
																-
																-
																-
																-
																-
																-
																-
																-
																-
																-
																-
																-
																-
																-
																-
																-
																-
																-
																-
																-
																-
																-
																-
																-
																-
																-
																-
																-
																-
																-
																-
																-
																-
																-
																-
																-
																-
																-
																-
																-
																-
																-
																-
																-
																-
																-
																-
																-
																-
																-
																-
																-
																-
																-
																-
																-
																-
																-
																-
																-
																-
																-
																-
																-
																-
																-
																-
																-
																-
																-
																-
																-
																-
																-
																-
																-
																-
																-
																-
																-
																-
																-
																-
																-
																-
																-
																-
																-
																-
																-
																-
																-
																-
																-
																-
																-
																-
																-
																-
																-
																-
																-
																-
																-
																-
																-
																-
																-
																-
																-
																-
																-
																-
																-
																-
																-
																-
																-
																-
																-
																-
																-
																-
																-
																-
																-
																-
																-
																-
																-
																-
																-
																-
																-
																-
																-
																-
																-
																-
																-
																-
																-
																-
																-
																-
																-
																-
																-
																-
																-
																-
																-
																-
																-
																-
																-
																-
																-
																-
																-
																-
																-
																-
																-
																-
																-
																-
																-
																-
																-
																-
																-
																-
																-
																-
																-
																-
																-
																-
																-
																-
																-
																-
																-
																-
																-
																-
																-
																-
																-
																-
																-
																-
																-
																-
																-
																-
																-
																-
																-
																-
																-
																-
																-
																-
																-
																-
																-
																-
																-
																-
																-
																-
																-
																-
																-
																-
																-
																-
																-
																-
																-
																-
																-
																-
																-
																-
																-
																-
																-
																-
																-
																-
																-
																-
																-
																-
																-
																-
																-
																-
																-
																-
																-
																-
																-
																-
																-
																-
																-
																-
																-
																-
																-
																-
																-
																-
																-
																-
																-
																-
																-
																-
																-
																-
																-
																-
																-
																-
																-
																-
																-
																-
																-
																-
																-
																-
																-
																-
																-
																-
																-
																-
																-
																-
																-
																-
																-
																-
																-
																-
																-
																-
																-
																-
																-
																-
																-
																-
																-
																-
																-
																-
																-
																-
																-
																-
																-
																-
																-
																-
																-
																-
																-
																-
																-
																-
																-
																-
																-
																-
																-
																-
																-
																-
																-
																-
																-
																-
																-
																-
																-
																-
																-
																-
																-
																-
																-
																-
																-
																-
																-
																-
																-
																-
																-
																-
																-
																-
																-
																-
																-
																-
																-
																-
																-
																-
																-
																-
																-
																-
																-
																-
																-
																-
																-
																-
																-
																-
																-
																-
																-
																-
																-
																-
																-
																-
																-
																-
																-
																-
																-
																-
																-
																-
																-
																-
																-
																-
																-
																-
																-
																-
																-
																-
																-
																-
																-
																-
																-
																-
																-
																-
																-
																-
																-
																-
																-
																-
																-
																-
																-
																-
																-
																-
																-
																-
																-
																-
																-
																-
																-
																-
																-
																-
																-
																-
																-
																-
																-
																-
																-
																-
																-
																-
																-
																-
																-
																-
																-
																-
																-
																-
																-
																-
																-
																-
																-
																-
																-
																-
																-
																-
																-
																-
																-
																-
																-
																-
																-
																-
																-
																-
																-
																-
																-
																-
																-
																-
																-
																-
																-
																-
																-
																-
																-
																-
																-
																-
																-
																-
																-
																-
																-
																-
																-
																-
																-
																-
																-
																-
																-
																-
																-
																-
																-
																-
																-
																-
																-
																-
																-
																-
																-
																-
																-
																-
																-
																-
																-
																-
																-
																-
																-
																-
																-
																-
																-
																-
																-
																-
																-
																-
																-
																-
																-
																-
																-
																-
																-
																-
																-
																-
																-
																-
																-
																-
																-
																-
																-
																-
																-
																-
																-
																-
																-
																-
																-
																-
																-
																-
																-
																-
																-
																-
																-
																-
																-
																-
																-
																-
																-
																-
																-
																-
																-
																-
																-
																-
																-
																-
																-
																-
																-
																-
																-
																-
																-
																-
																-
																-
																-
																-
																-
																-
																-
																-
																-
																-
																-
																-
																-
																-
																-
																-
																-
																-
																-
																-
																-
																-
																-
																-
																-
																-
																-
																-
																-
																-
																-
																-
																-
																-
																-
																-
																-
																-
																-
																-
																-
																-
																-
																-
																-
																-
																-
																-
																-
																-
																-
																-
																-
																-
																-
																-
																-
																-
																-
																-
																-
																-
																-
																-
																-
																-
																-
																-
																-
																-
																-
																-
																-
																-
																-
																-
																-
																-
																-
																-
																-
																-
																-
																-
																-
																-
																-
																-
																-
																-
																-
																-
																-
																-
																-
																-
																-
																-
																-
																-
																-
																-
																-
																-
																-
																-
																-
																-
																-
																-
																-
																-
																-
																-
																-
																-
																-
																-
																-
																-
																-
																-
																-
																-
																-
																-
																-
																-
																-
																-
																-
																-
																-
																-
																-
																-
																-
																-
																-
																-
																-
																-
																-
																-
																-
																-
																-
																-
																-
																-
																-
																-
																-
																-
																-
																-
																-
																-
																-
																-
																-
																-
																-
																-
																-
																-
																-
																-
																-
																-
																-
																-
																-
																-
																-
																-
																-
																-
																-
																-
																-
																-
																-
																-
																-
																-
																-
																-
																-
																-
																-
																-
																-
																-
																-
																-
																-
																-
																-
																-
																-
																-
																-
																-
																-
																-
																-
																-
																-
																-
																-
																-
																-
																-
																-
																-
																-
																-
																-
																-
																-
																-
																-
																-
																-
																-
																-
																-
																-
																-
																-
																-
																-
																-
																-
																-
																-
																-
																-
																-
																-
																-
																-
																-
																-
																-
																-
																-
																-
																-
																-
																-
																-
																-
																-
																-
																-
																-
																-
																-
																-
																-
																-
																-
																-
																-
																-
																-
																-
																-
																-
																-
																-
																-
																-
																-
																-
																-
																-
																-
																-
																-
																-
																-
																-
																-
																-
																-
																-
																-
																-
																-
																-
																-
																-
																-
																-
																-
																-
																-
																-
																-
																-
																-
																-
																-
																-
																-
																-
																-
																-
																-
																-
																-
																-
																-
																-
																-
																-
																-
																-
																-
																-
																-
																-
																-
																-
																-
																-
																-
																-
																-
																-
																-
																-
																-
																-
																-
																-
																-
																-
																-
																-
																-
																-
																-
																-
																-
																-
																-
																-
																-
																-
																-
																-
																-
																-
																-
																-
																-
																-
																-
																-
																-
																-
																-
																-
																-
																-
																-
																-
																-
																-
																-
																-
																-
																-
																-
																-
																-
																-
																-
																-
																-
																-
																-
																-
																-
																-
																-
																-
																-
																-
																-
																-
																-
																-
																-
																-
																-
																-
																-
																-
																-
																-
																-
																-
																-
																-
																-
																-
																-
																-
																-
																-
																-
																-
																-
																-
																-
																-
																-
																-
																-
																-
																-
																-
																-
																-
																-
																-
																-
																-
																-
																-
																-
																-
																-
																-
																-
																-
																-
																-
																-
																-
																-
																-
																-
																-
																-
																-
																-
																-
																-
																-
																-
																-
																-
																-
																-
																-
																-
																-
																-
																-
																-
																-
																-
																-
																-
																-
																-
																-
																-
																-
																-
																-
																-
																-
																-
																-
																-
																-
																-
																-
																-
																-
																-
																-
																-
																-
																-
																-
																-
																-
																-
																-
																-
																-
																-
																-
																-
																-
																-
																-
																-
																-
																-
																-
																-
																-
																-
																-
																-
																-
																-
																-
																-
																-
																-
																-
																-
																-
																-
																-
																-
																-
																-
																-
																-
																-
																-
																-
																-
																-
																-
																-
																-
																-
																-
																-
																-
																-
																-
																-
																-
																-
																-
																-
																-
																-
																-
																-
																-
																-
																-
																-
																-
																-
																-
																-
																-
																-
																-
																-
																-
																-
																-
																-
																-
																-
																-
																-
																-
																-
																-
																-
																-
																-
																-
																-
																-
																-
																-
																-
																-
																-
																-
																-
																-
																-
																-
																-
																-
																-
																-
																-
																-
																-
																-
																-
																-
																-
																-
																-
																-
																-
																-
																-
																-
																-
																-
																-
																-
																-
																-
																-
																-
																-
																-
																-
																-
																-
																-
																-
																-
																-
																-
																-
																-
																-
																-
																-
																-
																-
																-
																-
																-
																-
																-
																-
																-
																-
																-
																-
																-
																-
																-
																-
																-
																-
																-
																-
																-
																-
																-
																-
																-
																-
																-
																-
																-
																-
																-
																-
																-
																-
																-
																-
																-
																-
																-
																-
																-
																-
																-
																-
																-
																-
																-
																-
																-
																-
																-
																-
																-
																-
																-
																-
																-
																-
																-
																-
																-
																-
																-
																-
																-
																-
																-
																-
																-
																-
																-
																-
																-
																-
																-
																-
																-
																-
																-
																-
																-
																-
																-
																-
																-
																-
																-
																-
																-
																-
																-
																-
																-
																-
																-
																-
																-
																-
																-
																-
																-
																-
																-
																-
																-
																-
																-
																-
																-
																-
																-
																-
																-
																-
																-
																-
																-
																-
																-
																-
																-
																-
																-
																-
																-
																-
																-
																-
																-
																-
																-
																-
																-
																-
																-
																-
																-
																-
																-
																-
																-
																-
																-
																-
																-
																-
																-
																-
																-
																-
																-
																-
																-
																-
																-
																-
																-
																-
																-
																-
																-
																-
																-
																-
																-
																-
																-
																-
																-
																-
																-
																-
																-
																-
																-
																-
																-
																-
																-
																-
																-
																-
																-
																-
																-
																-
																-
																-
																-
																-
																-
																-
																-
																-
																-
																-
																-
																-
																-
																-
																-
																-
																-
																-
																-
																-
																-
																-
																-
																-
																-
																-
																-
																-
																-
																-
																-
																-
																-
																-
																-
																-
																-
																-
																-
																-
																-
																-
																-
																-
																-
																-
																-
																-
																-
																-
																-
																-
																-
																-
																-
																-
																-
																-
																-
																-
																-
																-
																-
																-
																-
																-
																-
																-
																-
																-
																-
																-
																-
																-
																-
																-
																-
																-
																-
																-
																-
																-
																-
																-
																-
																-
																-
																-
																-
																-
																-
																-
																-
																-
																-
																-
																-
																-
																-
																-
																-
																-
																-
																-
																-
																-
																-
																-
																-
																-
																-
																-
																-
																-
																-
																-
																-
																-
																-
																-
																-
																-
																-
																-
																-
																-
																-
																-
																-
																-
																-
																-
																-
																-
																-
																-
																-
																-
																-
																-
																-
																-
																-
																-
																-
																-
																-
																-
																-
																-
																-
																-
																-
																-
																-
																-
																-
																-
																-
																-
																-
																-
																-
																-
																-
																-
																-
																-
																-
																-
																-
																-
																-
[truncated: 140 more rows]

## Sheet: CODAGE
CENTRE		Centre
PROMOTEUR	nom	Promoteur
	type	Promoteur_Type
CODE DE L'EC		CodeEtude
NOMBREPROD		NombreProd
PATHOLOGIE	nom	Pathologie
	type	Durée_trait
CARACTERISTIQUES DE L'EC	type de volontaire	Participant
	phase de l'essai	Phase
	qualité de l'insu	Nature
	type de conditionnement	Conditionnement
CARACTERISTIQUES DES PATIENTS	sexe	Sexe
	DDN	DDN
	âge
	participation antérieure à un EC	ParticipationAnt
ENTRETIEN	Q1	Q1
	Q2	Q2
	Q3	Q3
	Q4	Q4
	Q5	Q5
	Q6	Q6
	Q7	Q7
	Q8	Q8
	TOTAL/8	TOTAL
	qui
OBSERVATIONS	O1	Obs_Langue
	O2	Obs_Brochure
	O3	Obs_Ordonnance
	O4	Obs_Etiquette
	O5	Obs_Autre
	O5precision	Obs_Autre_Preciser
	O6	Obs_Majoritaire
CHECK-LIST ETIQUETTE	au moins 2 des critères majeurs sont mis en avant	Etiq_2Criteres		nom, voie, dosage
CHECK-LIST ORDONNANCE	au moins 2 des critères majeurs sont mis en avant	Ordo_2Criteres		nom, poso, durée
CODE DE L'EC	Nom enquêteur	Enqueteur
	Date questionnaire	Date

## Sheet: LISTEDECHOIX
YES			Ouvert		Malade
NO			Simple aveugle		Volontaire
			Double auveugle
					Produit EC
YES					Produit commercial
NO
NA			Cours élementaire
			Collège / CAP
			Lycée
YES			Bac+2
NO			Bac+3
NSPP			Bac+4
NA			Bac+5 ou plus
Ordonnance			Homme
Etiquette			Femme
NSPP
NA
Industriel
Institutionnel
1			Long cours	I		> Master (>bac+5)	I		0.45122
2			Ponctuel	II		< ou = Master	II		0.693049
3				III		< ou = Bac +2	III		0.808902
4				IV		bac	IV		0.760122		0.754024
5						CAP/BEP	V		0.786585
						aucun diplôme	VI		0.473537
									0.890244
